# Supplementary material for: Gene print-based cell subtypes annotation of human disease across heterogeneous datasets with gPRINT
Source: Protein Cell. 2025 Mar 14;16(8):685–704. doi: 10.1093/procel/pwaf001 (PMC12342163; doi:10.1093/procel/pwaf001)
Supplement: pwaf001_suppl_Supplementary_Table_S1 [file pwaf001_suppl_supplementary_table_s1.xlsx]

## Sheet: wang
Supplementary Table S1
Cell type table of pancreas datasets
Species	Dataset	Cell number	Gene number	Cell type	Unified label
Human	Wang	6	17512	dropped	dropped
Human	Wang	190	17512	alpha	alpha
Human	Wang	111	17512	ductal	ductal
Human	Wang	9	17512	delta	delta
Human	Wang	178	17512	beta	beta
Human	Wang	96	17512	gamma	gamma
Human	Wang	18	17512	acinar	acinar
Human	Wang	27	17512	mesenchyme	mesenchymal
Human	Wang	635	17512	Total

## Sheet: xin
Species	Dataset	Cell number	Gene number	Cell type	Unified label
Human	Xin	886	29510	beta	beta
Human	Xin	60	29510	beta.contaminated	dropped
Human	Xin	472	29510	alpha	alpha
Human	Xin	31	29510	alpha.contaminated	dropped
Human	Xin	49	29510	delta	delta
Human	Xin	9	29510	gamma	gamma
Human	Xin	85	29510	gamma.contaminated	dropped
Human	Xin	8	29510	delta.contaminated	dropped
Human	Xin	1600	29510	Total

## Sheet: muraro
Species	Dataset	Cell number	Gene number	Cell type	Unified label
Human	Muraro	219	5552	alpha	alpha
Human	Muraro	812	5552	endothelial	endothelial
Human	Muraro	448	5552	delta	delta
Human	Muraro	193	5552	beta	beta
Human	Muraro	245	5552	unclear	dropped
Human	Muraro	21	5552	duct	ductal
Human	Muraro	3	5552	acinar	acinar
Human	Muraro	80	5552	pp	gamma
Human	Muraro	101	5552	mesenchymal	mesenchymal
Human	Muraro	4	5552	epsilon	epsilon
Human	Muraro	2126	5552	Total

## Sheet: segerstolpe
Species	Dataset	Cell number	Gene number	Cell type	Unified label
Human	Segerstolpe	185	20450	not_applicable	dropped
Human	Segerstolpe	886	20450	delta	delta
Human	Segerstolpe	270	20450	alpha	alpha
Human	Segerstolpe	39	20450	gamma	gamma
Human	Segerstolpe	114	20450	ductal	ductal
Human	Segerstolpe	386	20450	acinar	acinar
Human	Segerstolpe	16	20450	beta	beta
Human	Segerstolpe	7	20450	unclassified_endocrine	dropped
Human	Segerstolpe	197	20450	co-expression	dropped
Human	Segerstolpe	7	20450	MHC_class_II	MHC_class_II
Human	Segerstolpe	5	20450	PSC	PSC
Human	Segerstolpe	1305	20450	endothelial	endothelial
Human	Segerstolpe	54	20450	epsilon	epsilon
Human	Segerstolpe	2	20450	mast	mast
Human	Segerstolpe	41	20450	unclassified	dropped
Human	Segerstolpe	3514	20450	Total
