# Supplementary material for: Gene print-based cell subtypes annotation of human disease across heterogeneous datasets with gPRINT
Source: Protein Cell. 2025 Mar 14;16(8):685–704. doi: 10.1093/procel/pwaf001 (PMC12342163; doi:10.1093/procel/pwaf001)
Supplement: pwaf001_suppl_Supplementary_Table_S2 [file pwaf001_suppl_supplementary_table_s2.xlsx]

## Sheet: Table S2
Supplementary Table S2
Statistical table of indicators of each annotation algorithm in the cross-dataset evaluation of various organizations.
	CellAssign	Garnett	SingleR	scMap_cell	scMap_group	ACTINN	CHETAH	scID	SCINA	scPred	singleCellNet	SVM	Cellid_marker	Cellid_cell	Cellid_group	gPRINT	gPRINT_group	Azimuth
human_Pancreas2227	0.411765	0.523125	0.962281	0.905703	0.77683	0.903458	0.78626	0.187696	0.775932	0	0.943871	0.763359	0.485406	0.968568	0.968208	0.9798	0.9551	0.964526
human_Pancreas1507	0.0345056	0.263437	0.95355	0.926344	0.936961	0.880557	0.928998	0.310551	0.956868	0.00265428	0.943597	0.936297	0.529529	0.961734	0.919929	1	0.9967	0.937624
human_Pancreas180	0.0388889	0	0.938889	0.95	0.544444	0.622222	0.888889	0.0777778	0.783333	0.0111111	0.911111	0.422222	0.288889	0.954444	0.934444	0.9722	0.9611	0.955556
human_Pancreas1841	0.0363933	0.153178	0.309071	0.281912	0.228137	0.258555	0.267246	0.0733297	0.227594	0.129278	0.340576	0.307985	0.259098	0.754047	0.763715	0.3723	0.3552	0.316837
human_Pancreas349	0.0544413	0.438395	0.979943	0.965616	0.942693	0.77937	0.928367	0.186246	0.931232	0.00286533	0.318052	0.386819	0.621777	0.980516	0.961032	0.9828	0.9771	0.979943
human_Liver3502	0.213878	0.0936608	0.179612	0.31325	0	0.868646	0.675328	0.231582	0.131354	0.0793832	0.913478	0.451742	0	0.661907	0.487721	0.942604	0.962593	0.807253
human_Brain251	0	0.0796813	0.908367	0.354582	0	0.40239	0.876494	0.573705	0.593625	0.346614	0.410359	0.454183	0.501992	0.645418	0.561753	0.521912	0.976096	0
human_Brain1834	0.0207197	0.00163577	0.133588	0.0408942	0	0.0414395	0.952017	0.277535	0.171756	0.0125409	0.0414395	0.0414395	0.183206	0.7241	0.420393	0.954744	0.987459	0
human_Blood9649	0.302104	0.0790756	0.230801	0.705358	0.0348223	0.995854	0.470308	0.481397	0.489377	0.92507	0.996165	0.932636	0	0.18831	0.030262	0.980931	0.976163	0.980309
human_Blood2469	0.200486	0.0639935	0.520049	0.522479	0.0891049	0.990684	0.908465	0.422033	0.251924	0.946537	0.987849	0.973674	0	0.579992	0.401782	0.970433	0.967193	0.852572
Average	0.131318	0.169618	0.611615	0.596614	0.355299	0.674318	0.768237	0.282185	0.531299	0.245605	0.68065	0.567036	0.28699	0.741904	0.644924	0.867772	0.91147	0.679462
Standard Deviation	0.1421	0.181501	0.369804	0.338191	0.403495	0.332894	0.230919	0.167049	0.321382	0.378875	0.360315	0.315656	0.239245	0.247356	0.315695	0.225041	0.195854	0.409073
Median	0.0466651	0.086671	0.714208	0.613918	0.158621	0.824008	0.882691	0.254559	0.541501	0.0459621	0.912295	0.452963	0.273994	0.739073	0.662734	0.971317	0.971645	0.895098
Median Absolute Deviation	0.0363052	0.0757709	0.256904	0.306547	0.158621	0.169261	0.0578163	0.117893	0.301743	0.0446349	0.0797128	0.227687	0.241767	0.187226	0.259074	0.014028	0.009798	0.0850276
