# Supplementary material for: Gene print-based cell subtypes annotation of human disease across heterogeneous datasets with gPRINT
Source: Protein Cell. 2025 Mar 14;16(8):685–704. doi: 10.1093/procel/pwaf001 (PMC12342163; doi:10.1093/procel/pwaf001)
Supplement: pwaf001_suppl_Supplementary_Table_S3 [file pwaf001_suppl_supplementary_table_s3.xlsx]

## Sheet: Sheet1
Supplementary Table S3
The top 150 upregulated differential genes between healthy samples and tendon disease samples.
	p_val	avg_log2FC	pct.1	pct.2	p_val_adj	cluster	gene
APOD	0	0.535923	0.257	0.337	0	h	APOD
GSN	0	0.398769	0.987	0.932	0	h	GSN
FBLN1	0	0.386074	0.839	0.757	0	h	FBLN1
ZBTB16	0	0.337991	0.375	0.432	0	h	ZBTB16
IL16	0	0.317922	0.399	0.417	0	h	IL16
SERPINF1	0	0.29815	0.848	0.675	0	h	SERPINF1
LAMA2	0	0.294237	0.414	0.484	0	h	LAMA2
CD34	0	0.26902	0.375	0.457	0	h	CD34
MTRNR2L1	0	0.256995	0.276	0.32	0	h	MTRNR2L1
CYTL1	4.36064e-294	0.292177	0.414	0.351	5.49833e-290	h	CYTL1
SPARCL1	4.67461e-285	0.29881	0.857	0.721	5.89421e-281	h	SPARCL1
FOSB	5.70202e-285	0.262948	0.945	0.848	7.18968e-281	h	FOSB
JUNB	3.20517e-262	0.252953	0.965	0.93	4.0414e-258	h	JUNB
JUN	5.01542e-257	0.262399	0.911	0.862	6.32394e-253	h	JUN
ADIRF	3.63699e-254	0.289842	0.994	0.968	4.58589e-250	h	ADIRF
CD9	2.6313e-218	0.27693	0.994	0.984	3.31781e-214	h	CD9
CFH	7.62923e-207	0.337019	0.92	0.845	9.61969e-203	h	CFH
MT1X	1.07248e-204	0.310344	0.942	0.925	1.35229e-200	h	MT1X
NDRG2	1.33481e-204	0.354972	0.438	0.469	1.68307e-200	h	NDRG2
SFRP2	3.04675e-204	0.292825	0.757	0.684	3.84165e-200	h	SFRP2
LEPR	1.03166e-203	0.354175	0.47	0.539	1.30082e-199	h	LEPR
PLAC9	7.1616e-203	0.325646	0.956	0.918	9.03006e-199	h	PLAC9
ABLIM1	7.69513e-202	0.368948	0.479	0.556	9.70279e-198	h	ABLIM1
GPX3	8.20921e-195	0.300041	0.964	0.967	1.0351e-190	h	GPX3
RHOB	3.21355e-175	0.256029	0.772	0.684	4.05197e-171	h	RHOB
MT1E	1.3689e-144	0.292823	0.828	0.76	1.72604e-140	h	MT1E
CFD	1.30753e-106	0.457688	0.661	0.607	1.64867e-102	h	CFD
IFITM2	2.29457e-90	0.288661	0.946	0.804	2.89323e-86	h	IFITM2
CYBRD1	1.5738e-89	0.303221	0.936	0.918	1.98441e-85	h	CYBRD1
IFITM3	9.0939e-87	0.28672	0.989	0.953	1.14665e-82	h	IFITM3
TXNIP	3.13509e-82	0.288462	0.666	0.57	3.95304e-78	h	TXNIP
CYB5R3	4.81459e-73	0.277247	0.932	0.901	6.07072e-69	h	CYB5R3
CDO1	1.29786e-66	0.348251	0.966	0.913	1.63647e-62	h	CDO1
CILP	2.71676e-65	0.266587	0.986	0.984	3.42556e-61	h	CILP
MTRNR2L8	5.53067e-63	0.288909	0.605	0.438	6.97362e-59	h	MTRNR2L8
NNMT	2.79525e-57	0.320683	0.968	0.925	3.52453e-53	h	NNMT
CHAD	2.96755e-54	0.321622	0.797	0.736	3.74179e-50	h	CHAD
DHRS3	9.77222e-54	0.251434	0.604	0.478	1.23218e-49	h	DHRS3
CCDC3	4.78973e-50	0.41069	0.711	0.691	6.03937e-46	h	CCDC3
ANGPTL5	6.65304e-47	0.267605	0.799	0.767	8.38882e-43	h	ANGPTL5
NPC2	2.00357e-45	0.25506	0.997	0.974	2.5263e-41	h	NPC2
ANGPTL7	7.12219e-45	0.340664	0.691	0.671	8.98038e-41	h	ANGPTL7
FAM180B	1.28308e-42	0.334214	0.502	0.504	1.61784e-38	h	FAM180B
MGP	5.45333e-39	0.316075	0.998	0.994	6.8761e-35	h	MGP
GADD45G	9.00772e-37	0.309164	0.662	0.564	1.13578e-32	h	GADD45G
SELENOP	2.31792e-35	0.274406	0.674	0.661	2.92267e-31	h	SELENOP
MT1M	5.99373e-30	0.328773	0.683	0.661	7.55749e-26	h	MT1M
NTRK2	1.14461e-27	0.35247	0.693	0.708	1.44324e-23	h	NTRK2
TAGLN	9.71221e-27	0.387136	0.546	0.578	1.22461e-22	h	TAGLN
SLPI	2.44312e-26	0.282178	0.642	0.619	3.08053e-22	h	SLPI
SRSF5	3.19162e-26	0.25509	0.791	0.718	4.02431e-22	h	SRSF5
NFIB	5.28477e-26	0.288327	0.586	0.63	6.66356e-22	h	NFIB
PER1	5.87911e-24	0.273811	0.608	0.483	7.41297e-20	h	PER1
TGFBR2	1.83883e-20	0.255399	0.858	0.761	2.31859e-16	h	TGFBR2
ALDH1A1	9.6942e-19	0.283104	0.505	0.36	1.22234e-14	h	ALDH1A1
RPL11	1.19254e-18	0.254495	0.999	0.996	1.50367e-14	h	RPL11
ECE1	6.2586e-17	0.254815	0.552	0.509	7.89147e-13	h	ECE1
RPL9	1.39978e-13	0.255992	1	0.997	1.76499e-09	h	RPL9
RPS15A	2.2069e-13	0.269435	1	0.998	2.78268e-09	h	RPS15A
TACC1	1.56044e-11	0.263658	0.596	0.593	1.96755e-07	h	TACC1
KERA	1.11664e-09	0.333506	0.561	0.507	1.40797e-05	h	KERA
PLPP3	2.4298e-09	0.373953	0.666	0.706	3.06374e-05	h	PLPP3
RPS6	2.86543e-07	0.253066	1	0.998	0.00361303	h	RPS6
MYOC	1.29812e-06	0.6146	0.526	0.515	0.016368	h	MYOC
RARRES2	3.55073e-06	0.258643	0.56	0.537	0.0447711	h	RARRES2
FRZB	0.000142918	0.440737	0.651	0.706	1	h	FRZB
FBLN2	0.000346538	0.459159	0.596	0.61	1	h	FBLN2
TGFBI.1	0	0.894155	0.923	0.998	0	t	TGFBI
COL3A1.1	0	0.543887	0.999	1	0	t	COL3A1
COL5A1.1	0	0.436512	0.907	0.994	0	t	COL5A1
FN1.1	0	0.372943	0.999	1	0	t	FN1
TREM1.1	0	0.354789	0.73	0.991	0	t	TREM1
COL5A2.1	0	0.351472	0.93	0.992	0	t	COL5A2
TNC.1	0	0.295391	0.971	0.999	0	t	TNC
HTRA1.1	1.44159e-280	0.268988	0.972	0.999	1.8177e-276	t	HTRA1
COL1A2.1	2.87256e-274	0.289337	0.996	0.999	3.62202e-270	t	COL1A2
DDIT4L.1	8.91849e-270	0.267335	0.756	0.977	1.12453e-265	t	DDIT4L
SERPINE2.1	2.03511e-242	0.68571	0.912	0.998	2.56607e-238	t	SERPINE2
COL1A1.1	1.28618e-223	0.312114	0.987	1	1.62174e-219	t	COL1A1
CXCL2.1	3.91793e-219	0.430518	0.786	0.986	4.94011e-215	t	CXCL2
CTHRC1.1	1.80412e-198	0.271767	0.682	0.939	2.27482e-194	t	CTHRC1
AKR1C2.1	9.73165e-193	0.384263	0.897	0.983	1.22706e-188	t	AKR1C2
DPT.1	1.04901e-179	0.288068	0.928	0.997	1.32269e-175	t	DPT
PGK1.1	1.11016e-176	0.252932	0.88	0.986	1.3998e-172	t	PGK1
AKR1B1.1	3.6909e-171	0.315486	0.874	0.988	4.65386e-167	t	AKR1B1
AKR1C1.1	1.17603e-170	0.346085	0.92	0.955	1.48286e-166	t	AKR1C1
SOD2.1	1.43068e-147	0.404099	0.97	0.999	1.80394e-143	t	SOD2
MXRA5.1	2.89029e-147	0.382779	0.885	0.995	3.64437e-143	t	MXRA5
OGN.1	4.12913e-139	0.634033	0.874	0.974	5.20642e-135	t	OGN
MRPS24.1	3.04979e-121	0.387833	0.948	0.998	3.84548e-117	t	MRPS24
PTGS2.1	2.44489e-116	0.333219	0.742	0.974	3.08276e-112	t	PTGS2
ANKH.1	1.61845e-111	0.254717	0.825	0.943	2.0407e-107	t	ANKH
CD70.1	2.2565e-107	0.26438	0.765	0.993	2.84523e-103	t	CD70
VCAM1.1	4.10201e-98	0.375411	0.637	0.896	5.17223e-94	t	VCAM1
LOXL2.1	6.04592e-95	0.333909	0.68	0.97	7.62331e-91	t	LOXL2
RGCC.1	3.33146e-88	0.296513	0.904	0.991	4.20064e-84	t	RGCC
POSTN.1	3.54707e-87	1.10661	0.744	0.991	4.47249e-83	t	POSTN
H19.1	8.41162e-86	0.471974	0.599	0.826	1.06062e-81	t	H19
ATP1B1.1	9.76095e-75	0.371061	0.683	0.96	1.23076e-70	t	ATP1B1
PRG4.1	1.50301e-71	0.303942	0.802	0.85	1.89515e-67	t	PRG4
NRN1.1	2.91758e-69	0.337749	0.853	0.996	3.67878e-65	t	NRN1
CXCL8.1	9.93961e-69	0.699667	0.785	0.994	1.25329e-64	t	CXCL8
TNFRSF12A.1	1.81938e-66	0.296704	0.704	0.973	2.29405e-62	t	TNFRSF12A
MYO10.1	1.85831e-62	0.305528	0.755	0.96	2.34314e-58	t	MYO10
SMOC1.1	8.2297e-60	0.493642	0.69	0.98	1.03768e-55	t	SMOC1
TNFAIP6.1	1.75678e-55	0.534113	0.864	0.998	2.21512e-51	t	TNFAIP6
SLC16A3.1	1.48999e-49	0.267535	0.665	0.947	1.87873e-45	t	SLC16A3
RGS2.1	3.31617e-39	0.311139	0.733	0.946	4.18136e-35	t	RGS2
ERRFI1.1	8.15157e-39	0.290761	0.846	0.939	1.02783e-34	t	ERRFI1
SCRG1.1	4.65978e-31	0.426541	0.922	1	5.87551e-27	t	SCRG1
C4orf48.1	5.41002e-31	0.413507	0.749	0.973	6.8215e-27	t	C4orf48
ACAN.1	7.9137e-30	0.515542	0.861	0.998	9.97838e-26	t	ACAN
CMIP.1	1.61353e-26	0.273441	0.737	0.956	2.0345e-22	t	CMIP
HMOX1.1	2.82549e-26	0.571693	0.85	0.989	3.56266e-22	t	HMOX1
PLOD1.1	9.16375e-26	0.264766	0.695	0.953	1.15546e-21	t	PLOD1
ENPP1.1	3.37118e-21	0.28743	0.763	0.924	4.25072e-17	t	ENPP1
CLEC11A.1	2.21264e-19	0.270341	0.779	0.972	2.78991e-15	t	CLEC11A
DGKI.1	9.06153e-18	0.480563	0.827	0.997	1.14257e-13	t	DGKI
C11orf96.1	2.30636e-16	0.257494	0.797	0.923	2.90809e-12	t	C11orf96
FNIP2.1	2.86259e-16	0.328011	0.771	0.961	3.60944e-12	t	FNIP2
GJA1.1	1.60792e-12	0.288433	0.775	0.959	2.02743e-08	t	GJA1
STMP1.1	7.7804e-11	0.258343	0.82	0.966	9.81031e-07	t	STMP1
PXYLP1.1	1.55594e-10	0.273482	0.741	0.955	1.96189e-06	t	PXYLP1
PDPN.1	1.61376e-08	0.280698	0.768	0.963	0.000203479	t	PDPN
SOX4.1	1.31782e-06	0.257037	0.884	0.984	0.0166164	t	SOX4
C2CD4B.1	1.37008e-06	0.258727	0.746	0.957	0.0172754	t	C2CD4B
RCAN1.1	0.000427688	0.281389	0.804	0.966	1	t	RCAN1
TSPAN2.1	0.00156732	0.485878	0.839	0.995	1	t	TSPAN2
FAP.1	0.00157622	0.259143	0.775	0.981	1	t	FAP
