# Supplementary material for: Gene print-based cell subtypes annotation of human disease across heterogeneous datasets with gPRINT
Source: Protein Cell. 2025 Mar 14;16(8):685–704. doi: 10.1093/procel/pwaf001 (PMC12342163; doi:10.1093/procel/pwaf001)
Supplement: pwaf001_suppl_Supplementary_Table_S4 [file pwaf001_suppl_supplementary_table_s4.xlsx]

## Sheet: Sheet1
Supplementary Table S4
The top 150 downregulated differentially expressed genes between healthy and tendon disease samples.
	p_val	avg_log2FC	pct.1	pct.2	p_val_adj	cluster	gene
TNC	0	-0.295391	0.999	0.971	0	h	TNC
COL5A2	0	-0.351472	0.992	0.93	0	h	COL5A2
TREM1	0	-0.354789	0.991	0.73	0	h	TREM1
FN1	0	-0.372943	1	0.999	0	h	FN1
COL5A1	0	-0.436512	0.994	0.907	0	h	COL5A1
COL3A1	0	-0.543887	1	0.999	0	h	COL3A1
TGFBI	0	-0.894155	0.998	0.923	0	h	TGFBI
HTRA1	1.44159e-280	-0.268988	0.999	0.972	1.8177e-276	h	HTRA1
COL1A2	2.87256e-274	-0.289337	0.999	0.996	3.62202e-270	h	COL1A2
DDIT4L	8.91849e-270	-0.267335	0.977	0.756	1.12453e-265	h	DDIT4L
SERPINE2	2.03511e-242	-0.68571	0.998	0.912	2.56607e-238	h	SERPINE2
COL1A1	1.28618e-223	-0.312114	1	0.987	1.62174e-219	h	COL1A1
CXCL2	3.91793e-219	-0.430518	0.986	0.786	4.94011e-215	h	CXCL2
CTHRC1	1.80412e-198	-0.271767	0.939	0.682	2.27482e-194	h	CTHRC1
AKR1C2	9.73165e-193	-0.384263	0.983	0.897	1.22706e-188	h	AKR1C2
DPT	1.04901e-179	-0.288068	0.997	0.928	1.32269e-175	h	DPT
PGK1	1.11016e-176	-0.252932	0.986	0.88	1.3998e-172	h	PGK1
AKR1B1	3.6909e-171	-0.315486	0.988	0.874	4.65386e-167	h	AKR1B1
AKR1C1	1.17603e-170	-0.346085	0.955	0.92	1.48286e-166	h	AKR1C1
SOD2	1.43068e-147	-0.404099	0.999	0.97	1.80394e-143	h	SOD2
MXRA5	2.89029e-147	-0.382779	0.995	0.885	3.64437e-143	h	MXRA5
OGN	4.12913e-139	-0.634033	0.974	0.874	5.20642e-135	h	OGN
MRPS24	3.04979e-121	-0.387833	0.998	0.948	3.84548e-117	h	MRPS24
PTGS2	2.44489e-116	-0.333219	0.974	0.742	3.08276e-112	h	PTGS2
ANKH	1.61845e-111	-0.254717	0.943	0.825	2.0407e-107	h	ANKH
CD70	2.2565e-107	-0.26438	0.993	0.765	2.84523e-103	h	CD70
VCAM1	4.10201e-98	-0.375411	0.896	0.637	5.17223e-94	h	VCAM1
LOXL2	6.04592e-95	-0.333909	0.97	0.68	7.62331e-91	h	LOXL2
RGCC	3.33146e-88	-0.296513	0.991	0.904	4.20064e-84	h	RGCC
POSTN	3.54707e-87	-1.10661	0.991	0.744	4.47249e-83	h	POSTN
H19	8.41162e-86	-0.471974	0.826	0.599	1.06062e-81	h	H19
ATP1B1	9.76095e-75	-0.371061	0.96	0.683	1.23076e-70	h	ATP1B1
PRG4	1.50301e-71	-0.303942	0.85	0.802	1.89515e-67	h	PRG4
NRN1	2.91758e-69	-0.337749	0.996	0.853	3.67878e-65	h	NRN1
CXCL8	9.93961e-69	-0.699667	0.994	0.785	1.25329e-64	h	CXCL8
TNFRSF12A	1.81938e-66	-0.296704	0.973	0.704	2.29405e-62	h	TNFRSF12A
MYO10	1.85831e-62	-0.305528	0.96	0.755	2.34314e-58	h	MYO10
SMOC1	8.2297e-60	-0.493642	0.98	0.69	1.03768e-55	h	SMOC1
TNFAIP6	1.75678e-55	-0.534113	0.998	0.864	2.21512e-51	h	TNFAIP6
SLC16A3	1.48999e-49	-0.267535	0.947	0.665	1.87873e-45	h	SLC16A3
RGS2	3.31617e-39	-0.311139	0.946	0.733	4.18136e-35	h	RGS2
ERRFI1	8.15157e-39	-0.290761	0.939	0.846	1.02783e-34	h	ERRFI1
SCRG1	4.65978e-31	-0.426541	1	0.922	5.87551e-27	h	SCRG1
C4orf48	5.41002e-31	-0.413507	0.973	0.749	6.8215e-27	h	C4orf48
ACAN	7.9137e-30	-0.515542	0.998	0.861	9.97838e-26	h	ACAN
CMIP	1.61353e-26	-0.273441	0.956	0.737	2.0345e-22	h	CMIP
HMOX1	2.82549e-26	-0.571693	0.989	0.85	3.56266e-22	h	HMOX1
PLOD1	9.16375e-26	-0.264766	0.953	0.695	1.15546e-21	h	PLOD1
ENPP1	3.37118e-21	-0.28743	0.924	0.763	4.25072e-17	h	ENPP1
CLEC11A	2.21264e-19	-0.270341	0.972	0.779	2.78991e-15	h	CLEC11A
DGKI	9.06153e-18	-0.480563	0.997	0.827	1.14257e-13	h	DGKI
C11orf96	2.30636e-16	-0.257494	0.923	0.797	2.90809e-12	h	C11orf96
FNIP2	2.86259e-16	-0.328011	0.961	0.771	3.60944e-12	h	FNIP2
GJA1	1.60792e-12	-0.288433	0.959	0.775	2.02743e-08	h	GJA1
STMP1	7.7804e-11	-0.258343	0.966	0.82	9.81031e-07	h	STMP1
PXYLP1	1.55594e-10	-0.273482	0.955	0.741	1.96189e-06	h	PXYLP1
PDPN	1.61376e-08	-0.280698	0.963	0.768	0.000203479	h	PDPN
SOX4	1.31782e-06	-0.257037	0.984	0.884	0.0166164	h	SOX4
C2CD4B	1.37008e-06	-0.258727	0.957	0.746	0.0172754	h	C2CD4B
RCAN1	0.000427688	-0.281389	0.966	0.804	1	h	RCAN1
TSPAN2	0.00156732	-0.485878	0.995	0.839	1	h	TSPAN2
FAP	0.00157622	-0.259143	0.981	0.775	1	h	FAP
MTRNR2L1.1	0	-0.256995	0.32	0.276	0	t	MTRNR2L1
CD34.1	0	-0.26902	0.457	0.375	0	t	CD34
LAMA2.1	0	-0.294237	0.484	0.414	0	t	LAMA2
SERPINF1.1	0	-0.29815	0.675	0.848	0	t	SERPINF1
IL16.1	0	-0.317922	0.417	0.399	0	t	IL16
ZBTB16.1	0	-0.337991	0.432	0.375	0	t	ZBTB16
FBLN1.1	0	-0.386074	0.757	0.839	0	t	FBLN1
GSN.1	0	-0.398769	0.932	0.987	0	t	GSN
APOD.1	0	-0.535923	0.337	0.257	0	t	APOD
CYTL1.1	4.36064e-294	-0.292177	0.351	0.414	5.49833e-290	t	CYTL1
SPARCL1.1	4.67461e-285	-0.29881	0.721	0.857	5.89421e-281	t	SPARCL1
FOSB.1	5.70202e-285	-0.262948	0.848	0.945	7.18968e-281	t	FOSB
JUNB.1	3.20517e-262	-0.252953	0.93	0.965	4.0414e-258	t	JUNB
JUN.1	5.01542e-257	-0.262399	0.862	0.911	6.32394e-253	t	JUN
ADIRF.1	3.63699e-254	-0.289842	0.968	0.994	4.58589e-250	t	ADIRF
CD9.1	2.6313e-218	-0.27693	0.984	0.994	3.31781e-214	t	CD9
CFH.1	7.62923e-207	-0.337019	0.845	0.92	9.61969e-203	t	CFH
MT1X.1	1.07248e-204	-0.310344	0.925	0.942	1.35229e-200	t	MT1X
NDRG2.1	1.33481e-204	-0.354972	0.469	0.438	1.68307e-200	t	NDRG2
SFRP2.1	3.04675e-204	-0.292825	0.684	0.757	3.84165e-200	t	SFRP2
LEPR.1	1.03166e-203	-0.354175	0.539	0.47	1.30082e-199	t	LEPR
PLAC9.1	7.1616e-203	-0.325646	0.918	0.956	9.03006e-199	t	PLAC9
ABLIM1.1	7.69513e-202	-0.368948	0.556	0.479	9.70279e-198	t	ABLIM1
GPX3.1	8.20921e-195	-0.300041	0.967	0.964	1.0351e-190	t	GPX3
RHOB.1	3.21355e-175	-0.256029	0.684	0.772	4.05197e-171	t	RHOB
MT1E.1	1.3689e-144	-0.292823	0.76	0.828	1.72604e-140	t	MT1E
CFD.1	1.30753e-106	-0.457688	0.607	0.661	1.64867e-102	t	CFD
IFITM2.1	2.29457e-90	-0.288661	0.804	0.946	2.89323e-86	t	IFITM2
CYBRD1.1	1.5738e-89	-0.303221	0.918	0.936	1.98441e-85	t	CYBRD1
IFITM3.1	9.0939e-87	-0.28672	0.953	0.989	1.14665e-82	t	IFITM3
TXNIP.1	3.13509e-82	-0.288462	0.57	0.666	3.95304e-78	t	TXNIP
CYB5R3.1	4.81459e-73	-0.277247	0.901	0.932	6.07072e-69	t	CYB5R3
CDO1.1	1.29786e-66	-0.348251	0.913	0.966	1.63647e-62	t	CDO1
CILP.1	2.71676e-65	-0.266587	0.984	0.986	3.42556e-61	t	CILP
MTRNR2L8.1	5.53067e-63	-0.288909	0.438	0.605	6.97362e-59	t	MTRNR2L8
NNMT.1	2.79525e-57	-0.320683	0.925	0.968	3.52453e-53	t	NNMT
CHAD.1	2.96755e-54	-0.321622	0.736	0.797	3.74179e-50	t	CHAD
DHRS3.1	9.77222e-54	-0.251434	0.478	0.604	1.23218e-49	t	DHRS3
CCDC3.1	4.78973e-50	-0.41069	0.691	0.711	6.03937e-46	t	CCDC3
ANGPTL5.1	6.65304e-47	-0.267605	0.767	0.799	8.38882e-43	t	ANGPTL5
NPC2.1	2.00357e-45	-0.25506	0.974	0.997	2.5263e-41	t	NPC2
ANGPTL7.1	7.12219e-45	-0.340664	0.671	0.691	8.98038e-41	t	ANGPTL7
FAM180B.1	1.28308e-42	-0.334214	0.504	0.502	1.61784e-38	t	FAM180B
MGP.1	5.45333e-39	-0.316075	0.994	0.998	6.8761e-35	t	MGP
GADD45G.1	9.00772e-37	-0.309164	0.564	0.662	1.13578e-32	t	GADD45G
SELENOP.1	2.31792e-35	-0.274406	0.661	0.674	2.92267e-31	t	SELENOP
MT1M.1	5.99373e-30	-0.328773	0.661	0.683	7.55749e-26	t	MT1M
NTRK2.1	1.14461e-27	-0.35247	0.708	0.693	1.44324e-23	t	NTRK2
TAGLN.1	9.71221e-27	-0.387136	0.578	0.546	1.22461e-22	t	TAGLN
SLPI.1	2.44312e-26	-0.282178	0.619	0.642	3.08053e-22	t	SLPI
SRSF5.1	3.19162e-26	-0.25509	0.718	0.791	4.02431e-22	t	SRSF5
NFIB.1	5.28477e-26	-0.288327	0.63	0.586	6.66356e-22	t	NFIB
PER1.1	5.87911e-24	-0.273811	0.483	0.608	7.41297e-20	t	PER1
TGFBR2.1	1.83883e-20	-0.255399	0.761	0.858	2.31859e-16	t	TGFBR2
ALDH1A1.1	9.6942e-19	-0.283104	0.36	0.505	1.22234e-14	t	ALDH1A1
RPL11.1	1.19254e-18	-0.254495	0.996	0.999	1.50367e-14	t	RPL11
ECE1.1	6.2586e-17	-0.254815	0.509	0.552	7.89147e-13	t	ECE1
RPL9.1	1.39978e-13	-0.255992	0.997	1	1.76499e-09	t	RPL9
RPS15A.1	2.2069e-13	-0.269435	0.998	1	2.78268e-09	t	RPS15A
TACC1.1	1.56044e-11	-0.263658	0.593	0.596	1.96755e-07	t	TACC1
KERA.1	1.11664e-09	-0.333506	0.507	0.561	1.40797e-05	t	KERA
PLPP3.1	2.4298e-09	-0.373953	0.706	0.666	3.06374e-05	t	PLPP3
RPS6.1	2.86543e-07	-0.253066	0.998	1	0.00361303	t	RPS6
MYOC.1	1.29812e-06	-0.6146	0.515	0.526	0.016368	t	MYOC
RARRES2.1	3.55073e-06	-0.258643	0.537	0.56	0.0447711	t	RARRES2
FRZB.1	0.000142918	-0.440737	0.706	0.651	1	t	FRZB
FBLN2.1	0.000346538	-0.459159	0.61	0.596	1	t	FBLN2
