# Supplementary material for: Gene print-based cell subtypes annotation of human disease across heterogeneous datasets with gPRINT
Source: Protein Cell. 2025 Mar 14;16(8):685–704. doi: 10.1093/procel/pwaf001 (PMC12342163; doi:10.1093/procel/pwaf001)
Supplement: pwaf001_suppl_Supplementary_Table_S5 [file pwaf001_suppl_supplementary_table_s5.xlsx]

## Sheet: Sheet1
Supplementary Table S5
The obtained normalized connectivity score (NCS) values related to CMap algorithms.
	cell_iname	target_name	moa	pert_iname	H	T	Group
195	YAPC	MAP2K1|MAP2K2	MEK inhibitor|MAP kinase inhibitor|Protein kinase inhibitor	PD-0325901	1.94122	-1.94122	Hpo_Tne
184	XC.P031	BRAF|RAF1	RAF inhibitor	AZ-628	1.92213	-1.92213	Hpo_Tne
92	IMR90	KDR|FLT1|FLT4|CYP2C19|CYP3A5|KIT|PDGFRB|CSF1|PLK4	VEGFR inhibitor|PDGFR inhibitor	axitinib	1.84766	-1.84766	Hpo_Tne
66	HCC515	MTOR|FKBP1A|CCR5|FGF2	MTOR inhibitor	sirolimus	1.83569	-1.83569	Hpo_Tne
147	PC3	BRAF|LCK|MAPK14|RAF1	RAF inhibitor	ZM-336372	1.81048	-1.81048	Hpo_Tne
196	YAPC	MAP2K1|MAP2K2|MAP3K1|MAP3K2	MEK inhibitor	PD-184352	1.79951	-1.79951	Hpo_Tne
31	A549	DRD2|CALM1|DRD1|HRH1|HTR2A|HTR2C|HTR6|HTR7	Dopamine receptor antagonist	perphenazine	1.79163	-1.79163	Hpo_Tne
185	XC.P033	ABL1|BCR|FLT3|RET|FGFR1|FGFR2|FGFR3|FGFR4|KIT|TEK|CYP2C8|CYP3A5|FGF2|FLT1|KDR|LCK|LYN|PDGFRA|SRC	Bcr-Abl inhibitor|FLT3 inhibitor|PDGFR inhibitor	ponatinib	1.75125	-1.75125	Hpo_Tne
68	HCC95	PTGS2|PTGS1	Cyclooxygenase inhibitor	lumiracoxib	1.75094	-1.75094	Hpo_Tne
30	A549	CYP2C19|RELA	RNA polymerase inhibitor	triptolide	1.72416	-1.72416	Hpo_Tne
50	A549	PTGS2|PTGS1	Prostanoid receptor antagonist	diflunisal	1.72033	-1.72033	Hpo_Tne
52	A549	TNF|CRBN|CYP1A2|CYP2B6|CYP2C19|CYP3A5|FGFR2|NFKB1|ORM1|ORM2|PTGS2	TNF inhibitor	thalidomide	1.71339	-1.71339	Hpo_Tne
157	SKES1	PTGS1|PTGS2	Cyclooxygenase inhibitor	floctafenine	1.70647	-1.70647	Hpo_Tne
