# Supplementary material for: Gene print-based cell subtypes annotation of human disease across heterogeneous datasets with gPRINT
Source: Protein Cell. 2025 Mar 14;16(8):685–704. doi: 10.1093/procel/pwaf001 (PMC12342163; doi:10.1093/procel/pwaf001)
Supplement: pwaf001_suppl_Supplementary_Table_S6 [file pwaf001_suppl_supplementary_table_s6.xlsx]

## Sheet: Sheet1
Supplementary Table S6
The 100 small molecules shown in gray in Figure S9.
cell_iname	target_name	moa	pert_iname	H	T	Group
TC32	VDR	Vitamin D receptor agonist	calcipotriol	1.72385	-1.72385	Hpo_Tne
HA1E	TYR|TXNRD1|TXNRD2|AKR1D1|SRD5A2	Tyrosinase inhibitor	azelaic-acid	1.88088	-1.88088	Hpo_Tne
A549	TNF|CRBN|CYP1A2|CYP2B6|CYP2C19|CYP3A5|FGFR2|NFKB1|ORM1|ORM2|PTGS2	TNF inhibitor	thalidomide	1.71339	-1.71339	Hpo_Tne
OCILY10	TLR7|TLR9	Antimalarial	hydroxychloroquine	1.74422	-1.74422	Hpo_Tne
HELA	TGFBR1	TGF-beta receptor inhibitor	SB-525334	1.68751	-1.68751	Hpo_Tne
HA1E	TACR1|TACR2	Tachykinin antagonist	FK-888	1.73318	-1.73318	Hpo_Tne
A375	TACR1	Tachykinin antagonist	AV-608	1.80856	-1.80856	Hpo_Tne
A375	SLC6A2|MAOA|MAOB|SLC6A3|SLC6A4	Dopamine receptor antagonist|Serotonin reuptake inhibitor	phentermine	1.72351	-1.72351	Hpo_Tne
A375	SCN1A|SCN3A|SCN9A|CYP2E1|CYP3A4|GRM5|SCN10A|SCN11A|SCN2A|SCN4A|SCN5A|SCN7A|SCN8A	Voltage-gated sodium channel blocker	rufinamide	1.74541	-1.74541	Hpo_Tne
HCC95	PTGS2|PTGS1	Cyclooxygenase inhibitor	lumiracoxib	1.75094	-1.75094	Hpo_Tne
A549	PTGS2|PTGS1	Prostanoid receptor antagonist	diflunisal	1.72033	-1.72033	Hpo_Tne
SKES1	PTGS1|PTGS2	Cyclooxygenase inhibitor	floctafenine	1.70647	-1.70647	Hpo_Tne
HA1E	PRKCA	Protein kinase activator	SC-10	1.75539	-1.75539	Hpo_Tne
PC3	PPARG|CYP2C8|INS|ACSL4|FFAR1|TRPC5|TRPM3	PPAR receptor agonist|Insulin sensitizer	rosiglitazone	1.72074	-1.72074	Hpo_Tne
PC3	PPARG	PPAR receptor agonist	efatutazone	1.92501	-1.92501	Hpo_Tne
MCF7	PIK3CG|PIK3CA|PIK3CB|PIK3CD	PI3K inhibitor	GDC-0941	1.68801	-1.68801	Hpo_Tne
YAPC	PIK3CA|PIK3CB|PIK3CD|PIK3CG	PI3K inhibitor	taselisib	1.76988	-1.76988	Hpo_Tne
MCF10A	PDE5A|CYP2C19|CYP2C8|CYP3A5|PDE6G|PDE6H	Phosphodiesterase inhibitor	vardenafil	1.71147	-1.71147	Hpo_Tne
PC3	PDE1A|SCN10A|PDE1C	Phosphodiesterase inhibitor|Sodium channel blocker	vinpocetine	1.69729	-1.69729	Hpo_Tne
A375	OPRM1|OPRK1|OPRD1	Opioid receptor antagonist	methylnaltrexone	1.73307	-1.73307	Hpo_Tne
A549	NR3C1|SERPINA6	Glucocorticoid receptor agonist	ciclesonide	1.84732	-1.84732	Hpo_Tne
A549	NR3C1|SERPINA6	Glucocorticoid receptor agonist	BRD-A49765801	1.75695	-1.75695	Hpo_Tne
A549	NR3C1|PGR|CYP3A5|CYP3A7|NR3C2|PLA2G4A	Glucocorticoid receptor agonist	fluticasone-propionate	1.82287	-1.82287	Hpo_Tne
A549	NR3C1|CYP3A5|ADGRG3	Immunosuppressant|Glucocorticoid receptor agonist	beclomethasone-dipropionate	1.75499	-1.75499	Hpo_Tne
A549	NR3C1|CYP3A4|SERPINA6	Glucocorticoid receptor agonist	alclometasone	1.68386	-1.68386	Hpo_Tne
NPC	NR3C1|CYP3A4|CYP3A5|ANXA1|NOS2|NR0B1|NR3C2	Glucocorticoid receptor agonist	dexamethasone	1.86635	-1.86635	Hpo_Tne
A549	NR3C1	Glucocorticoid receptor agonist	BRD-A13133631	1.84563	-1.84563	Hpo_Tne
A549	NR3C1	Glucocorticoid receptor agonist|Immunosuppressant	mometasone	1.83818	-1.83818	Hpo_Tne
A549	NR3C1	Cytochrome P450 inhibitor	flunisolide	1.81242	-1.81242	Hpo_Tne
A549	NR3C1	Glucocorticoid receptor agonist|Corticosteroid agonist|Cytochrome P450 inhibitor	dexamethasone-acetate	1.80933	-1.80933	Hpo_Tne
MCLF162SZ	NR3C1	Glucocorticoid receptor agonist	hydrocortisone	1.79652	-1.79652	Hpo_Tne
A549	NR3C1	Glucocorticoid receptor agonist	halometasone	1.76562	-1.76562	Hpo_Tne
A549	NR3C1	Glucocorticoid receptor agonist	methylprednisolone	1.75229	-1.75229	Hpo_Tne
A549	NR3C1	Glucocorticoid receptor agonist	halcinonide	1.74083	-1.74083	Hpo_Tne
HELA	NR3C1	Glucocorticoid receptor agonist	medrysone	1.72894	-1.72894	Hpo_Tne
A549	NR3C1	Glucocorticoid receptor agonist|Phospholipase inhibitor	loteprednol	1.70189	-1.70189	Hpo_Tne
A549	NR3C1	Glucocorticoid receptor agonist	isoflupredone-acetate	1.68699	-1.68699	Hpo_Tne
ASC	MTOR|PIK3CG|PIK3CA|PIK3CB	PI3K inhibitor	BGT-226	1.73347	-1.73347	Hpo_Tne
HCC515	MTOR|FKBP1A|CCR5|FGF2	MTOR inhibitor	sirolimus	1.83569	-1.83569	Hpo_Tne
MDAMB231	MDM2	MDM inhibitor	AMG-232	1.69193	-1.69193	Hpo_Tne
YAPC	MAPK8	JNK inhibitor	CC-401	1.80474	-1.80474	Hpo_Tne
YAPC	MAP2K1|MAP2K2|MAP3K1|MAP3K2	MEK inhibitor	PD-184352	1.79951	-1.79951	Hpo_Tne
YAPC	MAP2K1|MAP2K2	MEK inhibitor|MAP kinase inhibitor|Protein kinase inhibitor	PD-0325901	1.94122	-1.94122	Hpo_Tne
YAPC	MAP2K1	MEK inhibitor	TAK-733	1.81171	-1.81171	Hpo_Tne
NPC	KDR|PDGFRB	Tyrosine kinase inhibitor	SU-11652	1.7567	-1.7567	Hpo_Tne
YAPC	KDR|FLT3|PDGFRA|PDGFRB	PDGFR inhibitor|VEGFR inhibitor	SU-014813	1.70876	-1.70876	Hpo_Tne
IMR90	KDR|FLT1|FLT4|CYP2C19|CYP3A5|KIT|PDGFRB|CSF1|PLK4	VEGFR inhibitor|PDGFR inhibitor	axitinib	1.84766	-1.84766	Hpo_Tne
HEK293	INS|ACACB|PRKAB1	Insulin sensitizer	metformin	1.87575	-1.87575	Hpo_Tne
MCF7	IMPDH1|IMPDH2	Purine antagonist	thioguanine	1.72572	-1.72572	Hpo_Tne
NCIH2073	IMPA1	Inositol monophosphatase inhibitor	L-690330	1.83945	-1.83945	Hpo_Tne
ASC	IGF1R|PTK2	Protein tyrosine kinase inhibitor	NVP-TAE226	1.71497	-1.71497	Hpo_Tne
YAPC	IDO1	Indoleamine 2,3-dioxygenase inhibitor	indoximod	1.7452	-1.7452	Hpo_Tne
A549	HTR3A|GLRA1|GLRA2|GLRB|HTR4	Serotonin receptor antagonist	tropisetron	1.75298	-1.75298	Hpo_Tne
NCIH2172	HSD17B1	Estrogen receptor agonist	equilin	1.82131	-1.82131	Hpo_Tne
A549	GABRA3|GABRA5|GABRA6	GABA receptor antagonist	SB-205384	1.69643	-1.69643	Hpo_Tne
MCF10A	FGFR1|KDR|FLT1|FGFR2|FGFR3|FLT4|CYP3A4|KCNH2	FGFR inhibitor|VEGFR inhibitor	brivanib	1.70025	-1.70025	Hpo_Tne
MCF10A	ELANE	Elastase inhibitor	AZD-9668	1.69817	-1.69817	Hpo_Tne
MCLF135CN	DRD2|DRD3|DRD4|HTR2A|HTR2C|DRD1|HRH1|HTR6|ADRA1A|ADRA1B|ADRA2A|ADRA2B|ADRA2C|ADRB1|CHRM1|CHRM2|CHRM3|CHRM4|CHRM5|DRD5|HRH2|HRH4|HTR1A|HTR1B|HTR1D|HTR1E|HTR3A|HTR5A|HTR7|SLC6A2|SLC6A3|SLC6A4	Dopamine receptor antagonist|Serotonin receptor antagonist	loxapine	1.69041	-1.69041	Hpo_Tne
OAW28	DRD2|DRD3|CA1|CA12|CA7	Dopamine receptor antagonist	levosulpiride	1.80501	-1.80501	Hpo_Tne
A549	DRD2|CALM1|DRD1|HRH1|HTR2A|HTR2C|HTR6|HTR7	Dopamine receptor antagonist	perphenazine	1.79163	-1.79163	Hpo_Tne
A549	CYP2C19|RELA	RNA polymerase inhibitor	triptolide	1.72416	-1.72416	Hpo_Tne
A549	CYP2C19|DHFR	Dihydrofolate reductase inhibitor	proguanil	1.80276	-1.80276	Hpo_Tne
MDAMB231	CYP2C19|CYP2C8|SQLE	Fungal squalene epoxidase inhibitor	terbinafine	1.69118	-1.69118	Hpo_Tne
NCIH1694	CXCR2	CC chemokine receptor antagonist	SB-225002	1.80825	-1.80825	Hpo_Tne
A549	CPS1	Carbamoyl phosphate synthase activator	carglumic-acid	1.72911	-1.72911	Hpo_Tne
MCF10A	CHRM1|CHRM2|CHRM3|CHRM4|CHRM5	Acetylcholine receptor antagonist	pirenzepine	1.81054	-1.81054	Hpo_Tne
NCIH1573	CALCA|CALCRL	Calcitonin antagonist	BMS-927711	1.71876	-1.71876	Hpo_Tne
HELA	CACNA1C|CACNA1D|CACNA2D1|CACNA1H|CACNA1S|CACNA2D2|CACNB2|CACNG1|KCNN4	Calcium channel blocker	nitrendipine	1.69378	-1.69378	Hpo_Tne
THP1	BTK|EGFR|ITK|JAK3|YES1	BTK inhibitor	AVL-292	1.71053	-1.71053	Hpo_Tne
A549	BRD4	Bromodomain inhibitor	PFI-1	1.77332	-1.77332	Hpo_Tne
A549	BRD2|BRD3|BRD4|APOA1	Bromodomain inhibitor	I-BET-762	1.78213	-1.78213	Hpo_Tne
XC.P031	BRAF|RAF1	RAF inhibitor	AZ-628	1.92213	-1.92213	Hpo_Tne
PC3	BRAF|LCK|MAPK14|RAF1	RAF inhibitor	ZM-336372	1.81048	-1.81048	Hpo_Tne
YAPC	BRAF	RAF inhibitor	LGX-818	1.71223	-1.71223	Hpo_Tne
WI38	AURKB|ADORA3|AURKA|INCENP|MAP2K1	Aurora kinase inhibitor	reversine	1.69608	-1.69608	Hpo_Tne
A549	AR	Androgen receptor agonist	epitiostanol	1.7563	-1.7563	Hpo_Tne
A549	AR	Drugs Acting on Androgen Receptor	AZD-3514	1.73593	-1.73593	Hpo_Tne
THP1	AR	Androgen receptor antagonist	MK-0773	1.71265	-1.71265	Hpo_Tne
HEPG2	ALOX5|MAPK14	P38 MAPK inhibitor	SKF-86002	1.84355	-1.84355	Hpo_Tne
ASC	ALK|INSR	ALK inhibitor	NVP-TAE684	1.7573	-1.7573	Hpo_Tne
XC.P909	AKT1|AKT2|AKT3	AKT inhibitor	AZD-5363	1.7363	-1.7363	Hpo_Tne
MCF10A	AKT1|AKT2|AKT3	AKT inhibitor	MK-2206	1.68668	-1.68668	Hpo_Tne
PC3	AGTR1|JUN|SLC10A1	Angiotensin receptor antagonist	irbesartan	1.97697	-1.97697	Hpo_Tne
A549	ADRB1|ADRB2|ADRB3	Adrenergic receptor antagonist	nadolol	1.90169	-1.90169	Hpo_Tne
HUVEC	ADRB1	Adrenergic receptor antagonist	esmolol	1.71745	-1.71745	Hpo_Tne
HUVEC	ADRA1A|ADRA1D|ADRA1B|ADRA2B|ADRA2C	Adrenergic receptor antagonist	indoramin	1.79515	-1.79515	Hpo_Tne
MCF7	ACHE|BCHE	Cholinesterase inhibitor|Acetylcholinesterase inhibitor	physostigmine	1.69034	-1.69034	Hpo_Tne
PC3	ACE	ACE inhibitor	enalapril	1.83432	-1.83432	Hpo_Tne
XC.P033	ABL1|BCR|FLT3|RET|FGFR1|FGFR2|FGFR3|FGFR4|KIT|TEK|CYP2C8|CYP3A5|FGF2|FLT1|KDR|LCK|LYN|PDGFRA|SRC	Bcr-Abl inhibitor|FLT3 inhibitor|PDGFR inhibitor	ponatinib	1.75125	-1.75125	Hpo_Tne
HELA	ABCC8|KCNJ11|KCNJ10|PPARG	Sulfonylurea	glipizide	1.7398	-1.7398	Hpo_Tne
A549	ABCC8|KCNJ1|KCNJ10|KCNJ11	ATP channel blocker	tolazamide	1.71451	-1.71451	Hpo_Tne
22RV1	-666	Acetylcholinesterase inhibitor	BRD-K24221957	1.89721	-1.89721	Hpo_Tne
PC3	-666	MAP kinase inhibitor|Protein kinase inhibitor	rottlerin	1.81255	-1.81255	Hpo_Tne
SNU1040	-666	Rho associated kinase inhibitor	BRD-K23875128	1.80691	-1.80691	Hpo_Tne
THP1	-666	PKC inhibitor	ethylenediaminetetraacetic-acid	1.77444	-1.77444	Hpo_Tne
YAPC	-666	MAP kinase inhibitor	BVD-523	1.75639	-1.75639	Hpo_Tne
NCIH1573	-666	Cyclooxygenase inhibitor	acetylsalicylsalicylic-acid	1.71856	-1.71856	Hpo_Tne
A549	-666	Bromodomain inhibitor	BRD-K54606188	1.69436	-1.69436	Hpo_Tne
NCIH2110	-666	MTOR inhibitor|PI3K inhibitor	NVP-BEZ235	1.68962	-1.68962	Hpo_Tne
HEPG2	-666	Control vehicle	DMSO	1.68617	-1.68617	Hpo_Tne
