# Supplementary material for: Gene print-based cell subtypes annotation of human disease across heterogeneous datasets with gPRINT
Source: Protein Cell. 2025 Mar 14;16(8):685–704. doi: 10.1093/procel/pwaf001 (PMC12342163; doi:10.1093/procel/pwaf001)
Supplement: pwaf001_suppl_Supplementary_Table_S7 [file pwaf001_suppl_supplementary_table_s7.xlsx]

## Sheet: Table S7
Supplementary Table S7
Evaluation indicators of five-fold cross-validation of different convolutional layer models on various organizations
	Model	Fold	Accuracy	Precision	Recall	F1 Score	Dataset
0	1 conv layers	1	0.9069	0.8982	0.9069	0.8986	Kidney3849
1	1 conv layers	2	0.9201	0.9025	0.9201	0.91	Kidney3849
2	1 conv layers	3	0.8714	0.8202	0.8714	0.8419	Kidney3849
3	1 conv layers	4	0.9134	0.8855	0.9134	0.8983	Kidney3849
4	1 conv layers	5	0.8346	0.7589	0.8346	0.7895	Kidney3849
5	2 conv layers	1	0.9305	0.9173	0.9305	0.9227	Kidney3849
6	2 conv layers	2	0.941	0.9337	0.941	0.9346	Kidney3849
7	2 conv layers	3	0.916	0.8965	0.916	0.9049	Kidney3849
8	2 conv layers	4	0.9213	0.9085	0.9213	0.9128	Kidney3849
9	2 conv layers	5	0.9291	0.9174	0.9291	0.9202	Kidney3849
10	3 conv layers	1	0.9358	0.9155	0.9358	0.9236	Kidney3849
11	3 conv layers	2	0.9279	0.9123	0.9279	0.9189	Kidney3849
12	3 conv layers	3	0.9042	0.8862	0.9042	0.8914	Kidney3849
13	3 conv layers	4	0.9081	0.9003	0.9081	0.9001	Kidney3849
14	3 conv layers	5	0.8517	0.8615	0.8517	0.8452	Kidney3849
15	4 conv layers	1	0.1612	0.026	0.1612	0.0448	Kidney3849
16	4 conv layers	2	0.9528	0.9448	0.9528	0.948	Kidney3849
17	4 conv layers	3	0.9147	0.8946	0.9147	0.9023	Kidney3849
18	4 conv layers	4	0.9278	0.9109	0.9278	0.9172	Kidney3849
19	4 conv layers	5	0.9344	0.9235	0.9344	0.9255	Kidney3849
20	5 conv layers	1	0.0315	0.001	0.0315	0.0019	Kidney3849
21	5 conv layers	2	0.8283	0.8346	0.8283	0.8101	Kidney3849
22	5 conv layers	3	0.9252	0.9139	0.9252	0.9164	Kidney3849
23	5 conv layers	4	0.9068	0.8883	0.9068	0.8925	Kidney3849
24	5 conv layers	5	0.9357	0.9288	0.9357	0.9289	Kidney3849
25	6 conv layers	1	0.882	0.8827	0.882	0.8756	Kidney3849
26	6 conv layers	2	0.9436	0.9338	0.9436	0.9378	Kidney3849
27	6 conv layers	3	0.878	0.8781	0.878	0.8737	Kidney3849
28	6 conv layers	4	0.0079	0.0001	0.0079	0.0001	Kidney3849
29	6 conv layers	5	0.1457	0.0212	0.1457	0.037	Kidney3849
30	1 conv layers	1	0.8146	0.6858	0.8146	0.7412	Ileum3367
31	1 conv layers	2	0.8099	0.7272	0.8099	0.7596	Ileum3367
32	1 conv layers	3	0.6168	0.43	0.6168	0.5035	Ileum3367
33	1 conv layers	4	0.6662	0.5185	0.6662	0.5703	Ileum3367
34	1 conv layers	5	0.7859	0.6696	0.7859	0.7108	Ileum3367
35	2 conv layers	1	0.9312	0.9122	0.9312	0.9148	Ileum3367
36	2 conv layers	2	0.9237	0.9025	0.9237	0.908	Ileum3367
37	2 conv layers	3	0.9326	0.9127	0.9326	0.9191	Ileum3367
38	2 conv layers	4	0.9132	0.8741	0.9132	0.8901	Ileum3367
39	2 conv layers	5	0.9147	0.8745	0.9147	0.8902	Ileum3367
40	3 conv layers	1	0.6517	0.4925	0.6517	0.5477	Ileum3367
41	3 conv layers	2	0.8548	0.811	0.8548	0.8209	Ileum3367
42	3 conv layers	3	0.4955	0.2623	0.4955	0.3395	Ileum3367
43	3 conv layers	4	0.7171	0.5531	0.7171	0.6163	Ileum3367
44	3 conv layers	5	0.0509	0.006	0.0509	0.0108	Ileum3367
45	4 conv layers	1	0.9357	0.9166	0.9357	0.9199	Ileum3367
46	4 conv layers	2	0.9266	0.9158	0.9266	0.913	Ileum3367
47	4 conv layers	3	0.9341	0.9114	0.9341	0.9213	Ileum3367
48	4 conv layers	4	0.9117	0.8722	0.9117	0.889	Ileum3367
49	4 conv layers	5	0.9147	0.9006	0.9147	0.8929	Ileum3367
50	5 conv layers	1	0.9357	0.9102	0.9357	0.9212	Ileum3367
51	5 conv layers	2	0.4072	0.1658	0.4072	0.2356	Ileum3367
52	5 conv layers	3	0.1542	0.0238	0.1542	0.0412	Ileum3367
53	5 conv layers	4	0.3578	0.128	0.3578	0.1886	Ileum3367
54	5 conv layers	5	0.9132	0.8844	0.9132	0.8918	Ileum3367
55	6 conv layers	1	0.0717	0.0051	0.0717	0.0096	Ileum3367
56	6 conv layers	2	0.9296	0.9178	0.9296	0.9175	Ileum3367
57	6 conv layers	3	0.9251	0.8954	0.9251	0.9092	Ileum3367
58	6 conv layers	4	0.8892	0.8484	0.8892	0.8652	Ileum3367
59	6 conv layers	5	0.8428	0.8698	0.8428	0.841	Ileum3367
60	1 conv layers	1	0.9784	0.9703	0.9784	0.9742	Cervix8096
61	1 conv layers	2	0.9097	0.8309	0.9097	0.8679	Cervix8096
62	1 conv layers	3	0.8775	0.77	0.8775	0.8202	Cervix8096
63	1 conv layers	4	0.8713	0.7591	0.8713	0.8114	Cervix8096
64	1 conv layers	5	0.87	0.757	0.87	0.8096	Cervix8096
65	2 conv layers	1	0.979	0.9724	0.979	0.9753	Cervix8096
66	2 conv layers	2	0.9845	0.9803	0.9845	0.9822	Cervix8096
67	2 conv layers	3	0.9833	0.9804	0.9833	0.9807	Cervix8096
68	2 conv layers	4	0.9895	0.9867	0.9895	0.9879	Cervix8096
69	2 conv layers	5	0.9839	0.9815	0.9839	0.982	Cervix8096
70	3 conv layers	1	0.906	0.8248	0.906	0.8634	Cervix8096
71	3 conv layers	2	0.872	0.7604	0.872	0.8124	Cervix8096
72	3 conv layers	3	0.8775	0.77	0.8775	0.8202	Cervix8096
73	3 conv layers	4	0.8713	0.7591	0.8713	0.8114	Cervix8096
74	3 conv layers	5	0.87	0.757	0.87	0.8096	Cervix8096
75	4 conv layers	1	0.8565	0.7336	0.8565	0.7903	Cervix8096
76	4 conv layers	2	0.9678	0.9639	0.9678	0.9628	Cervix8096
77	4 conv layers	3	0.979	0.9756	0.979	0.9765	Cervix8096
78	4 conv layers	4	0.8713	0.7591	0.8713	0.8114	Cervix8096
79	4 conv layers	5	0.9839	0.9816	0.9839	0.9821	Cervix8096
80	5 conv layers	1	0.8565	0.7336	0.8565	0.7903	Cervix8096
81	5 conv layers	2	0.9716	0.9727	0.9716	0.9701	Cervix8096
82	5 conv layers	3	0.9653	0.9741	0.9653	0.9674	Cervix8096
83	5 conv layers	4	0.9777	0.9732	0.9777	0.9735	Cervix8096
84	5 conv layers	5	0.9746	0.9723	0.9746	0.9712	Cervix8096
85	6 conv layers	1	0.953	0.9575	0.953	0.9528	Cervix8096
86	6 conv layers	2	0.872	0.7604	0.872	0.8124	Cervix8096
87	6 conv layers	3	0.8775	0.77	0.8775	0.8202	Cervix8096
88	6 conv layers	4	0.0204	0.0004	0.0204	0.0008	Cervix8096
89	6 conv layers	5	0.87	0.757	0.87	0.8096	Cervix8096
90	1 conv layers	1	0.851	0.8006	0.851	0.8146	Female_gonad2710
91	1 conv layers	2	0.5885	0.3463	0.5885	0.436	Female_gonad2710
92	1 conv layers	3	0.6909	0.5275	0.6909	0.5909	Female_gonad2710
93	1 conv layers	4	0.7207	0.5366	0.7207	0.6145	Female_gonad2710
94	1 conv layers	5	0.6325	0.4058	0.6325	0.4944	Female_gonad2710
95	2 conv layers	1	0.8659	0.8419	0.8659	0.8325	Female_gonad2710
96	2 conv layers	2	0.892	0.8656	0.892	0.8711	Female_gonad2710
97	2 conv layers	3	0.879	0.8504	0.879	0.8546	Female_gonad2710
98	2 conv layers	4	0.8883	0.8606	0.8883	0.8617	Female_gonad2710
99	2 conv layers	5	0.9011	0.8759	0.9011	0.8787	Female_gonad2710
100	3 conv layers	1	0.8436	0.8122	0.8436	0.8077	Female_gonad2710
101	3 conv layers	2	0.7523	0.594	0.7523	0.6627	Female_gonad2710
102	3 conv layers	3	0.5773	0.3333	0.5773	0.4226	Female_gonad2710
103	3 conv layers	4	0.7505	0.6336	0.7505	0.6701	Female_gonad2710
104	3 conv layers	5	0.7388	0.5589	0.7388	0.6358	Female_gonad2710
105	4 conv layers	1	0.8659	0.8266	0.8659	0.8329	Female_gonad2710
106	4 conv layers	2	0.905	0.8706	0.905	0.8825	Female_gonad2710
107	4 conv layers	3	0.8901	0.8594	0.8901	0.8673	Female_gonad2710
108	4 conv layers	4	0.8752	0.838	0.8752	0.8474	Female_gonad2710
109	4 conv layers	5	0.9011	0.8739	0.9011	0.8774	Female_gonad2710
110	5 conv layers	1	0.879	0.8513	0.879	0.8511	Female_gonad2710
111	5 conv layers	2	0.7523	0.866	0.7523	0.7594	Female_gonad2710
112	5 conv layers	3	0.8864	0.8563	0.8864	0.8619	Female_gonad2710
113	5 conv layers	4	0.8994	0.8663	0.8994	0.8753	Female_gonad2710
114	5 conv layers	5	0.9104	0.8782	0.9104	0.8883	Female_gonad2710
115	6 conv layers	1	0.8231	0.8014	0.8231	0.7769	Female_gonad2710
116	6 conv layers	2	0.8212	0.82	0.8212	0.8032	Female_gonad2710
117	6 conv layers	3	0.8883	0.8617	0.8883	0.8662	Female_gonad2710
118	6 conv layers	4	0.8399	0.8194	0.8399	0.8185	Female_gonad2710
119	6 conv layers	5	0.8713	0.8317	0.8713	0.8416	Female_gonad2710
120	1 conv layers	1	0.791	0.7225	0.791	0.7479	Epityphlon4486
121	1 conv layers	2	0.8751	0.8715	0.8751	0.8708	Epityphlon4486
122	1 conv layers	3	0.8526	0.8266	0.8526	0.8268	Epityphlon4486
123	1 conv layers	4	0.865	0.8624	0.865	0.859	Epityphlon4486
124	1 conv layers	5	0.8391	0.7946	0.8391	0.8149	Epityphlon4486
125	2 conv layers	1	0.8899	0.8871	0.8899	0.8867	Epityphlon4486
126	2 conv layers	2	0.8796	0.8819	0.8796	0.8765	Epityphlon4486
127	2 conv layers	3	0.8729	0.8765	0.8729	0.8719	Epityphlon4486
128	2 conv layers	4	0.8695	0.8688	0.8695	0.8639	Epityphlon4486
129	2 conv layers	5	0.8661	0.8675	0.8661	0.8636	Epityphlon4486
130	3 conv layers	1	0.791	0.6934	0.791	0.7353	Epityphlon4486
131	3 conv layers	2	0.8223	0.777	0.8223	0.7961	Epityphlon4486
132	3 conv layers	3	0.8605	0.8635	0.8605	0.8564	Epityphlon4486
133	3 conv layers	4	0.4083	0.6586	0.4083	0.3748	Epityphlon4486
134	3 conv layers	5	0.7627	0.6414	0.7627	0.6953	Epityphlon4486
135	4 conv layers	1	0.8753	0.8712	0.8753	0.872	Epityphlon4486
136	4 conv layers	2	0.8763	0.8755	0.8763	0.8731	Epityphlon4486
137	4 conv layers	3	0.8763	0.8817	0.8763	0.875	Epityphlon4486
138	4 conv layers	4	0.874	0.8739	0.874	0.8688	Epityphlon4486
139	4 conv layers	5	0.8594	0.8619	0.8594	0.8522	Epityphlon4486
140	5 conv layers	1	0.8618	0.8704	0.8618	0.8582	Epityphlon4486
141	5 conv layers	2	0.8493	0.853	0.8493	0.8423	Epityphlon4486
142	5 conv layers	3	0.8583	0.8634	0.8583	0.8541	Epityphlon4486
143	5 conv layers	4	0.8549	0.862	0.8549	0.8501	Epityphlon4486
144	5 conv layers	5	0.8628	0.8715	0.8628	0.8624	Epityphlon4486
145	6 conv layers	1	0.8517	0.857	0.8517	0.8472	Epityphlon4486
146	6 conv layers	2	0.8448	0.8489	0.8448	0.8432	Epityphlon4486
147	6 conv layers	3	0.847	0.8549	0.847	0.842	Epityphlon4486
148	6 conv layers	4	0.8718	0.8726	0.8718	0.8696	Epityphlon4486
149	6 conv layers	5	0.8751	0.8744	0.8751	0.8724	Epityphlon4486
150	1 conv layers	1	0.896	0.8995	0.896	0.8968	Transverse_colon5765
151	1 conv layers	2	0.7456	0.6309	0.7456	0.6712	Transverse_colon5765
152	1 conv layers	3	0.6678	0.4526	0.6678	0.5382	Transverse_colon5765
153	1 conv layers	4	0.8409	0.8078	0.8409	0.8226	Transverse_colon5765
154	1 conv layers	5	0.9003	0.8969	0.9003	0.8984	Transverse_colon5765
155	2 conv layers	1	0.8951	0.9017	0.8951	0.8966	Transverse_colon5765
156	2 conv layers	2	0.8794	0.8764	0.8794	0.8766	Transverse_colon5765
157	2 conv layers	3	0.9082	0.9079	0.9082	0.9076	Transverse_colon5765
158	2 conv layers	4	0.8916	0.8929	0.8916	0.8892	Transverse_colon5765
159	2 conv layers	5	0.8784	0.8777	0.8784	0.8774	Transverse_colon5765
160	3 conv layers	1	0.8759	0.8791	0.8759	0.8618	Transverse_colon5765
161	3 conv layers	2	0.5315	0.2825	0.5315	0.3689	Transverse_colon5765
162	3 conv layers	3	0.9108	0.9078	0.9108	0.908	Transverse_colon5765
163	3 conv layers	4	0.5559	0.3091	0.5559	0.3973	Transverse_colon5765
164	3 conv layers	5	0.5634	0.3175	0.5634	0.4061	Transverse_colon5765
165	4 conv layers	1	0.882	0.8964	0.882	0.8856	Transverse_colon5765
166	4 conv layers	2	0.8462	0.8663	0.8462	0.8477	Transverse_colon5765
167	4 conv layers	3	0.8916	0.8924	0.8916	0.8904	Transverse_colon5765
168	4 conv layers	4	0.8689	0.9024	0.8689	0.8776	Transverse_colon5765
169	4 conv layers	5	0.8574	0.8578	0.8574	0.852	Transverse_colon5765
170	5 conv layers	1	0.8776	0.8778	0.8776	0.8764	Transverse_colon5765
171	5 conv layers	2	0.8566	0.8664	0.8566	0.855	Transverse_colon5765
172	5 conv layers	3	0.8733	0.8831	0.8733	0.875	Transverse_colon5765
173	5 conv layers	4	0.1626	0.0264	0.1626	0.0455	Transverse_colon5765
174	5 conv layers	5	0.895	0.8915	0.895	0.8925	Transverse_colon5765
175	6 conv layers	1	0.1285	0.0165	0.1285	0.0293	Transverse_colon5765
176	6 conv layers	2	0.111	0.0123	0.111	0.0222	Transverse_colon5765
177	6 conv layers	3	0.0883	0.0078	0.0883	0.0143	Transverse_colon5765
178	6 conv layers	4	0.868	0.8832	0.868	0.8699	Transverse_colon5765
179	6 conv layers	5	0.8408	0.8633	0.8408	0.8426	Transverse_colon5765
180	1 conv layers	1	0.9627	0.9572	0.9627	0.9593	Ascending_colon2026
181	1 conv layers	2	0.7736	0.6102	0.7736	0.6812	Ascending_colon2026
182	1 conv layers	3	0.9328	0.9044	0.9328	0.9181	Ascending_colon2026
183	1 conv layers	4	0.8978	0.8722	0.8978	0.8828	Ascending_colon2026
184	1 conv layers	5	0.9526	0.943	0.9526	0.9476	Ascending_colon2026
185	2 conv layers	1	0.9577	0.9536	0.9577	0.9548	Ascending_colon2026
186	2 conv layers	2	0.9403	0.9375	0.9403	0.9345	Ascending_colon2026
187	2 conv layers	3	0.9453	0.9354	0.9453	0.9392	Ascending_colon2026
188	2 conv layers	4	0.9227	0.9168	0.9227	0.9117	Ascending_colon2026
189	2 conv layers	5	0.9476	0.9328	0.9476	0.9393	Ascending_colon2026
190	3 conv layers	1	0.8905	0.8351	0.8905	0.86	Ascending_colon2026
191	3 conv layers	2	0.9403	0.9317	0.9403	0.9342	Ascending_colon2026
192	3 conv layers	3	0.9303	0.9175	0.9303	0.9233	Ascending_colon2026
193	3 conv layers	4	0.7357	0.5412	0.7357	0.6236	Ascending_colon2026
194	3 conv layers	5	0.9601	0.9525	0.9601	0.9554	Ascending_colon2026
195	4 conv layers	1	0.9602	0.9575	0.9602	0.9572	Ascending_colon2026
196	4 conv layers	2	0.9353	0.9347	0.9353	0.9298	Ascending_colon2026
197	4 conv layers	3	0.9527	0.9457	0.9527	0.9469	Ascending_colon2026
198	4 conv layers	4	0.9227	0.9125	0.9227	0.9149	Ascending_colon2026
199	4 conv layers	5	0.9426	0.9345	0.9426	0.9368	Ascending_colon2026
200	5 conv layers	1	0.9552	0.9562	0.9552	0.9536	Ascending_colon2026
201	5 conv layers	2	0.9179	0.9151	0.9179	0.9125	Ascending_colon2026
202	5 conv layers	3	0.9478	0.9404	0.9478	0.9421	Ascending_colon2026
203	5 conv layers	4	0.9202	0.9138	0.9202	0.9142	Ascending_colon2026
204	5 conv layers	5	0.9426	0.9288	0.9426	0.9349	Ascending_colon2026
205	6 conv layers	1	0.9403	0.9419	0.9403	0.9379	Ascending_colon2026
206	6 conv layers	2	0.9328	0.9291	0.9328	0.9284	Ascending_colon2026
207	6 conv layers	3	0.9179	0.9145	0.9179	0.9133	Ascending_colon2026
208	6 conv layers	4	0.9077	0.9103	0.9077	0.898	Ascending_colon2026
209	6 conv layers	5	0.9426	0.9412	0.9426	0.9376	Ascending_colon2026
210	1 conv layers	1	0.7636	0.6601	0.7636	0.7016	Heart1308
211	1 conv layers	2	0.7364	0.5882	0.7364	0.6512	Heart1308
212	1 conv layers	3	0.7016	0.5445	0.7016	0.6123	Heart1308
213	1 conv layers	4	0.7237	0.5988	0.7237	0.6502	Heart1308
214	1 conv layers	5	0.7043	0.5183	0.7043	0.5964	Heart1308
215	2 conv layers	1	0.8798	0.8707	0.8798	0.8715	Heart1308
216	2 conv layers	2	0.8372	0.8364	0.8372	0.828	Heart1308
217	2 conv layers	3	0.845	0.8339	0.845	0.8372	Heart1308
218	2 conv layers	4	0.856	0.8409	0.856	0.846	Heart1308
219	2 conv layers	5	0.821	0.8023	0.821	0.8076	Heart1308
220	3 conv layers	1	0.7713	0.738	0.7713	0.7274	Heart1308
221	3 conv layers	2	0.7132	0.5394	0.7132	0.6092	Heart1308
222	3 conv layers	3	0.3411	0.1163	0.3411	0.1735	Heart1308
223	3 conv layers	4	0.5447	0.6581	0.5447	0.5417	Heart1308
224	3 conv layers	5	0.07	0.0049	0.07	0.0092	Heart1308
225	4 conv layers	1	0.0039	0	0.0039	0	Heart1308
226	4 conv layers	2	0.8488	0.8642	0.8488	0.8458	Heart1308
227	4 conv layers	3	0.7791	0.7886	0.7791	0.7486	Heart1308
228	4 conv layers	4	0.7626	0.7539	0.7626	0.7242	Heart1308
229	4 conv layers	5	0.7938	0.8057	0.7938	0.7937	Heart1308
230	5 conv layers	1	0.7558	0.6506	0.7558	0.687	Heart1308
231	5 conv layers	2	0.0853	0.0073	0.0853	0.0134	Heart1308
232	5 conv layers	3	0.6473	0.5386	0.6473	0.577	Heart1308
233	5 conv layers	4	0.0623	0.0039	0.0623	0.0073	Heart1308
234	5 conv layers	5	0.0156	0.0002	0.0156	0.0005	Heart1308
235	6 conv layers	1	0.7636	0.807	0.7636	0.7447	Heart1308
236	6 conv layers	2	0.845	0.8495	0.845	0.8447	Heart1308
237	6 conv layers	3	0.3488	0.1217	0.3488	0.1804	Heart1308
238	6 conv layers	4	0.0506	0.0026	0.0506	0.0049	Heart1308
239	6 conv layers	5	0.7743	0.7614	0.7743	0.7388	Heart1308
240	1 conv layers	1	0.6881	0.4734	0.6881	0.5609	JeJunum5549
241	1 conv layers	2	0.8237	0.6853	0.8237	0.7478	JeJunum5549
242	1 conv layers	3	0.8363	0.7055	0.8363	0.7648	JeJunum5549
243	1 conv layers	4	0.8517	0.7445	0.8517	0.793	JeJunum5549
244	1 conv layers	5	0.8805	0.8066	0.8805	0.8406	JeJunum5549
245	2 conv layers	1	0.9602	0.9512	0.9602	0.9548	JeJunum5549
246	2 conv layers	2	0.962	0.9559	0.962	0.9585	JeJunum5549
247	2 conv layers	3	0.9602	0.9523	0.9602	0.9556	JeJunum5549
248	2 conv layers	4	0.953	0.9395	0.953	0.9452	JeJunum5549
249	2 conv layers	5	0.9629	0.9531	0.9629	0.9569	JeJunum5549
250	3 conv layers	1	0.8183	0.6806	0.8183	0.743	JeJunum5549
251	3 conv layers	2	0.7152	0.5115	0.7152	0.5964	JeJunum5549
252	3 conv layers	3	0.8354	0.7028	0.8354	0.7633	JeJunum5549
253	3 conv layers	4	0.6835	0.4672	0.6835	0.5551	JeJunum5549
254	3 conv layers	5	0.9113	0.858	0.9113	0.8831	JeJunum5549
255	4 conv layers	1	0.9412	0.9345	0.9412	0.9362	JeJunum5549
256	4 conv layers	2	0.0353	0.0012	0.0353	0.0024	JeJunum5549
257	4 conv layers	3	0.9665	0.9576	0.9665	0.9618	JeJunum5549
258	4 conv layers	4	0.9295	0.9162	0.9295	0.9206	JeJunum5549
259	4 conv layers	5	0.9348	0.9092	0.9348	0.9205	JeJunum5549
260	5 conv layers	1	0.9548	0.9459	0.9548	0.9493	JeJunum5549
261	5 conv layers	2	0.7152	0.5115	0.7152	0.5964	JeJunum5549
262	5 conv layers	3	0.7251	0.5258	0.7251	0.6096	JeJunum5549
263	5 conv layers	4	0.9213	0.9021	0.9213	0.91	JeJunum5549
264	5 conv layers	5	0.9448	0.9276	0.9448	0.9335	JeJunum5549
265	6 conv layers	1	0.9105	0.9357	0.9105	0.9034	JeJunum5549
266	6 conv layers	2	0.9277	0.9167	0.9277	0.9165	JeJunum5549
267	6 conv layers	3	0.7251	0.5258	0.7251	0.6096	JeJunum5549
268	6 conv layers	4	0.9376	0.926	0.9376	0.9304	JeJunum5549
269	6 conv layers	5	0.9493	0.9406	0.9493	0.9429	JeJunum5549
270	1 conv layers	1	0.9395	0.9372	0.9395	0.9321	Bladder1267
271	1 conv layers	2	0.9274	0.878	0.9274	0.9009	Bladder1267
272	1 conv layers	3	0.9073	0.8948	0.9073	0.8982	Bladder1267
273	1 conv layers	4	0.8866	0.8164	0.8866	0.846	Bladder1267
274	1 conv layers	5	0.9352	0.9293	0.9352	0.9269	Bladder1267
275	2 conv layers	1	0.9194	0.9083	0.9194	0.9064	Bladder1267
276	2 conv layers	2	0.9234	0.8977	0.9234	0.899	Bladder1267
277	2 conv layers	3	0.9032	0.8848	0.9032	0.8868	Bladder1267
278	2 conv layers	4	0.9393	0.9224	0.9393	0.9279	Bladder1267
279	2 conv layers	5	0.9312	0.928	0.9312	0.9222	Bladder1267
280	3 conv layers	1	0.8992	0.8583	0.8992	0.8752	Bladder1267
281	3 conv layers	2	0.8508	0.7726	0.8508	0.8009	Bladder1267
282	3 conv layers	3	0.9113	0.9072	0.9113	0.9004	Bladder1267
283	3 conv layers	4	0.9352	0.9392	0.9352	0.9267	Bladder1267
284	3 conv layers	5	0.9271	0.925	0.9271	0.9193	Bladder1267
285	4 conv layers	1	0.9153	0.9048	0.9153	0.9015	Bladder1267
286	4 conv layers	2	0.9315	0.9048	0.9315	0.913	Bladder1267
287	4 conv layers	3	0.9113	0.891	0.9113	0.8958	Bladder1267
288	4 conv layers	4	0.9352	0.939	0.9352	0.9285	Bladder1267
289	4 conv layers	5	0.9393	0.9325	0.9393	0.9322	Bladder1267
290	5 conv layers	1	0.9194	0.9029	0.9194	0.9065	Bladder1267
291	5 conv layers	2	0.9073	0.8837	0.9073	0.8867	Bladder1267
292	5 conv layers	3	0.8992	0.8766	0.8992	0.883	Bladder1267
293	5 conv layers	4	0.9352	0.9396	0.9352	0.9268	Bladder1267
294	5 conv layers	5	0.9393	0.9335	0.9393	0.9317	Bladder1267
295	6 conv layers	1	0.9153	0.895	0.9153	0.9023	Bladder1267
296	6 conv layers	2	0.9073	0.8852	0.9073	0.8856	Bladder1267
297	6 conv layers	3	0.8911	0.8832	0.8911	0.8802	Bladder1267
298	6 conv layers	4	0.9109	0.895	0.9109	0.8995	Bladder1267
299	6 conv layers	5	0.9352	0.9272	0.9352	0.9268	Bladder1267
300	1 conv layers	1	0.8869	0.8701	0.8869	0.8733	Bone_marrow2261
301	1 conv layers	2	0.878	0.8494	0.878	0.8605	Bone_marrow2261
302	1 conv layers	3	0.8222	0.6996	0.8222	0.7535	Bone_marrow2261
303	1 conv layers	4	0.8956	0.8959	0.8956	0.8936	Bone_marrow2261
304	1 conv layers	5	0.9	0.8647	0.9	0.8815	Bone_marrow2261
305	2 conv layers	1	0.8825	0.8654	0.8825	0.864	Bone_marrow2261
306	2 conv layers	2	0.8803	0.8567	0.8803	0.8615	Bone_marrow2261
307	2 conv layers	3	0.8822	0.8737	0.8822	0.8658	Bone_marrow2261
308	2 conv layers	4	0.8889	0.8814	0.8889	0.8822	Bone_marrow2261
309	2 conv layers	5	0.9067	0.8948	0.9067	0.8956	Bone_marrow2261
310	3 conv layers	1	0.9024	0.8838	0.9024	0.8906	Bone_marrow2261
311	3 conv layers	2	0.8825	0.8427	0.8825	0.8617	Bone_marrow2261
312	3 conv layers	3	0.8978	0.8908	0.8978	0.8842	Bone_marrow2261
313	3 conv layers	4	0.9022	0.8957	0.9022	0.8977	Bone_marrow2261
314	3 conv layers	5	0.9067	0.8959	0.9067	0.8961	Bone_marrow2261
315	4 conv layers	1	0.8758	0.859	0.8758	0.8581	Bone_marrow2261
316	4 conv layers	2	0.8736	0.8526	0.8736	0.8576	Bone_marrow2261
317	4 conv layers	3	0.8867	0.8618	0.8867	0.8687	Bone_marrow2261
318	4 conv layers	4	0.8956	0.8786	0.8956	0.8858	Bone_marrow2261
319	4 conv layers	5	0.9044	0.8917	0.9044	0.8933	Bone_marrow2261
320	5 conv layers	1	0.7805	0.7848	0.7805	0.7327	Bone_marrow2261
321	5 conv layers	2	0.8958	0.8736	0.8958	0.8792	Bone_marrow2261
322	5 conv layers	3	0.8756	0.8868	0.8756	0.876	Bone_marrow2261
323	5 conv layers	4	0.8778	0.8693	0.8778	0.867	Bone_marrow2261
324	5 conv layers	5	0.8867	0.8768	0.8867	0.8783	Bone_marrow2261
325	6 conv layers	1	0.8803	0.8645	0.8803	0.8669	Bone_marrow2261
326	6 conv layers	2	0.8537	0.8288	0.8537	0.8364	Bone_marrow2261
327	6 conv layers	3	0.8778	0.85	0.8778	0.8614	Bone_marrow2261
328	6 conv layers	4	0.8822	0.8833	0.8822	0.8787	Bone_marrow2261
329	6 conv layers	5	0.8978	0.8855	0.8978	0.8892	Bone_marrow2261
330	1 conv layers	1	0.8935	0.8422	0.8935	0.8646	Lung8426
331	1 conv layers	2	0.7875	0.6577	0.7875	0.7138	Lung8426
332	1 conv layers	3	0.7113	0.5763	0.7113	0.6225	Lung8426
333	1 conv layers	4	0.7993	0.6668	0.7993	0.7225	Lung8426
334	1 conv layers	5	0.8803	0.813	0.8803	0.8426	Lung8426
335	2 conv layers	1	0.8935	0.9048	0.8935	0.894	Lung8426
336	2 conv layers	2	0.928	0.9178	0.928	0.9191	Lung8426
337	2 conv layers	3	0.9143	0.9014	0.9143	0.902	Lung8426
338	2 conv layers	4	0.9279	0.9258	0.9279	0.9185	Lung8426
339	2 conv layers	5	0.9208	0.9085	0.9208	0.9101	Lung8426
340	3 conv layers	1	0.8673	0.8389	0.8673	0.8421	Lung8426
341	3 conv layers	2	0.0744	0.0055	0.0744	0.0103	Lung8426
342	3 conv layers	3	0.8696	0.8121	0.8696	0.8357	Lung8426
343	3 conv layers	4	0.8708	0.8063	0.8708	0.8334	Lung8426
344	3 conv layers	5	0.8761	0.8037	0.8761	0.8358	Lung8426
345	4 conv layers	1	0.4238	0.1796	0.4238	0.2523	Lung8426
346	4 conv layers	2	0.903	0.9008	0.903	0.8989	Lung8426
347	4 conv layers	3	0.0857	0.0073	0.0857	0.0135	Lung8426
348	4 conv layers	4	0.8934	0.8978	0.8934	0.8843	Lung8426
349	4 conv layers	5	0.8928	0.8827	0.8928	0.8798	Lung8426
350	5 conv layers	1	0.4238	0.1796	0.4238	0.2523	Lung8426
351	5 conv layers	2	0.0238	0.0006	0.0238	0.0011	Lung8426
352	5 conv layers	3	0.8786	0.8464	0.8786	0.8525	Lung8426
353	5 conv layers	4	0.4336	0.188	0.4336	0.2623	Lung8426
354	5 conv layers	5	0.8517	0.8984	0.8517	0.8628	Lung8426
355	6 conv layers	1	0.3399	0.1155	0.3399	0.1724	Lung8426
356	6 conv layers	2	0.8994	0.8827	0.8994	0.8844	Lung8426
357	6 conv layers	3	0.8345	0.8485	0.8345	0.8094	Lung8426
358	6 conv layers	4	0.9023	0.8844	0.9023	0.8909	Lung8426
359	6 conv layers	5	0.8964	0.8982	0.8964	0.8922	Lung8426
360	1 conv layers	1	0.9343	0.9109	0.9343	0.921	Duodenum4681
361	1 conv layers	2	0.9601	0.9504	0.9601	0.9549	Duodenum4681
362	1 conv layers	3	0.9343	0.9024	0.9343	0.9175	Duodenum4681
363	1 conv layers	4	0.9569	0.9475	0.9569	0.9516	Duodenum4681
364	1 conv layers	5	0.9515	0.9346	0.9515	0.9416	Duodenum4681
365	2 conv layers	1	0.9558	0.9548	0.9558	0.9533	Duodenum4681
366	2 conv layers	2	0.9644	0.9628	0.9644	0.9622	Duodenum4681
367	2 conv layers	3	0.9644	0.9568	0.9644	0.9605	Duodenum4681
368	2 conv layers	4	0.9612	0.9589	0.9612	0.957	Duodenum4681
369	2 conv layers	5	0.9687	0.9669	0.9687	0.9665	Duodenum4681
370	3 conv layers	1	0.9084	0.869	0.9084	0.8867	Duodenum4681
371	3 conv layers	2	0.9515	0.9358	0.9515	0.9421	Duodenum4681
372	3 conv layers	3	0.9256	0.8926	0.9256	0.9083	Duodenum4681
373	3 conv layers	4	0.945	0.9306	0.945	0.9368	Duodenum4681
374	3 conv layers	5	0.9288	0.8885	0.9288	0.9072	Duodenum4681
375	4 conv layers	1	0.9127	0.9446	0.9127	0.9235	Duodenum4681
376	4 conv layers	2	0.9418	0.934	0.9418	0.9349	Duodenum4681
377	4 conv layers	3	0.9418	0.9345	0.9418	0.9375	Duodenum4681
378	4 conv layers	4	0.9547	0.9452	0.9547	0.9493	Duodenum4681
379	4 conv layers	5	0.9385	0.9337	0.9385	0.9309	Duodenum4681
380	5 conv layers	1	0.9418	0.9516	0.9418	0.936	Duodenum4681
381	5 conv layers	2	0.917	0.947	0.917	0.9234	Duodenum4681
382	5 conv layers	3	0.9515	0.9466	0.9515	0.9446	Duodenum4681
383	5 conv layers	4	0.944	0.9346	0.944	0.9369	Duodenum4681
384	5 conv layers	5	0.9299	0.9259	0.9299	0.9224	Duodenum4681
385	6 conv layers	1	0.8858	0.9109	0.8858	0.8839	Duodenum4681
386	6 conv layers	2	0.9407	0.9414	0.9407	0.9338	Duodenum4681
387	6 conv layers	3	0.9515	0.9477	0.9515	0.9452	Duodenum4681
388	6 conv layers	4	0.9515	0.9484	0.9515	0.9477	Duodenum4681
389	6 conv layers	5	0.9461	0.9463	0.9461	0.9439	Duodenum4681
390	1 conv layers	1	0.9662	0.9336	0.9662	0.9497	Ureter2390
391	1 conv layers	2	0.9705	0.9418	0.9705	0.9559	Ureter2390
392	1 conv layers	3	0.9789	0.9583	0.9789	0.9685	Ureter2390
393	1 conv layers	4	0.9768	0.9541	0.9768	0.9653	Ureter2390
394	1 conv layers	5	0.9704	0.9417	0.9704	0.9558	Ureter2390
395	2 conv layers	1	0.9662	0.9336	0.9662	0.9497	Ureter2390
396	2 conv layers	2	0.9705	0.9418	0.9705	0.9559	Ureter2390
397	2 conv layers	3	0.9895	0.9832	0.9895	0.9863	Ureter2390
398	2 conv layers	4	0.9916	0.9832	0.9916	0.9874	Ureter2390
399	2 conv layers	5	0.9704	0.9417	0.9704	0.9558	Ureter2390
400	3 conv layers	1	0.9662	0.9336	0.9662	0.9497	Ureter2390
401	3 conv layers	2	0.9705	0.9418	0.9705	0.9559	Ureter2390
402	3 conv layers	3	0.9789	0.9583	0.9789	0.9685	Ureter2390
403	3 conv layers	4	0.9768	0.9541	0.9768	0.9653	Ureter2390
404	3 conv layers	5	0.9704	0.9417	0.9704	0.9558	Ureter2390
405	4 conv layers	1	0.9662	0.9336	0.9662	0.9497	Ureter2390
406	4 conv layers	2	0.9705	0.9418	0.9705	0.9559	Ureter2390
407	4 conv layers	3	0.9789	0.9583	0.9789	0.9685	Ureter2390
408	4 conv layers	4	0.9768	0.9541	0.9768	0.9653	Ureter2390
409	4 conv layers	5	0.9704	0.9417	0.9704	0.9558	Ureter2390
410	5 conv layers	1	0.9662	0.9336	0.9662	0.9497	Ureter2390
411	5 conv layers	2	0.019	0.0004	0.019	0.0007	Ureter2390
412	5 conv layers	3	0.9789	0.9583	0.9789	0.9685	Ureter2390
413	5 conv layers	4	0.0105	0.0001	0.0105	0.0002	Ureter2390
414	5 conv layers	5	0.9704	0.9417	0.9704	0.9558	Ureter2390
415	6 conv layers	1	0.9662	0.9336	0.9662	0.9497	Ureter2390
416	6 conv layers	2	0.9705	0.9418	0.9705	0.9559	Ureter2390
417	6 conv layers	3	0.9789	0.9583	0.9789	0.9685	Ureter2390
418	6 conv layers	4	0.9768	0.9541	0.9768	0.9653	Ureter2390
419	6 conv layers	5	0.9704	0.9417	0.9704	0.9558	Ureter2390
420	1 conv layers	1	0.9721	0.9733	0.9721	0.9721	Chorionic_villus9898
421	1 conv layers	2	0.9639	0.9648	0.9639	0.9638	Chorionic_villus9898
422	1 conv layers	3	0.9157	0.8553	0.9157	0.8839	Chorionic_villus9898
423	1 conv layers	4	0.9263	0.8738	0.9263	0.898	Chorionic_villus9898
424	1 conv layers	5	0.9176	0.8526	0.9176	0.8831	Chorionic_villus9898
425	2 conv layers	1	0.9736	0.9735	0.9736	0.9733	Chorionic_villus9898
426	2 conv layers	2	0.9721	0.9742	0.9721	0.9725	Chorionic_villus9898
427	2 conv layers	3	0.9792	0.9776	0.9792	0.9783	Chorionic_villus9898
428	2 conv layers	4	0.9802	0.9798	0.9802	0.98	Chorionic_villus9898
429	2 conv layers	5	0.9741	0.9722	0.9741	0.9727	Chorionic_villus9898
430	3 conv layers	1	0.9167	0.8613	0.9167	0.8873	Chorionic_villus9898
431	3 conv layers	2	0.9248	0.8744	0.9248	0.898	Chorionic_villus9898
432	3 conv layers	3	0.9446	0.9456	0.9446	0.9347	Chorionic_villus9898
433	3 conv layers	4	0.9309	0.8741	0.9309	0.9016	Chorionic_villus9898
434	3 conv layers	5	0.849	0.8123	0.849	0.8194	Chorionic_villus9898
435	4 conv layers	1	0.9228	0.8647	0.9228	0.8928	Chorionic_villus9898
436	4 conv layers	2	0.9588	0.96	0.9588	0.9581	Chorionic_villus9898
437	4 conv layers	3	0.9202	0.8581	0.9202	0.8881	Chorionic_villus9898
438	4 conv layers	4	0.969	0.9688	0.969	0.9681	Chorionic_villus9898
439	4 conv layers	5	0.9725	0.9701	0.9725	0.9712	Chorionic_villus9898
440	5 conv layers	1	0.9162	0.8612	0.9162	0.8869	Chorionic_villus9898
441	5 conv layers	2	0.9705	0.9704	0.9705	0.9704	Chorionic_villus9898
442	5 conv layers	3	0.9421	0.9495	0.9421	0.9429	Chorionic_villus9898
443	5 conv layers	4	0.9766	0.9761	0.9766	0.9763	Chorionic_villus9898
444	5 conv layers	5	0.8358	0.8025	0.8358	0.8063	Chorionic_villus9898
445	6 conv layers	1	0.001	0	0.001	0	Chorionic_villus9898
446	6 conv layers	2	0.0574	0.0033	0.0574	0.0062	Chorionic_villus9898
447	6 conv layers	3	0.969	0.9674	0.969	0.9681	Chorionic_villus9898
448	6 conv layers	4	0.9736	0.9736	0.9736	0.9733	Chorionic_villus9898
449	6 conv layers	5	0.4835	0.2338	0.4835	0.3151	Chorionic_villus9898
450	1 conv layers	1	0.1939	0.0376	0.1939	0.063	Kidney9153
451	1 conv layers	2	0.76	0.6205	0.76	0.6781	Kidney9153
452	1 conv layers	3	0.6986	0.5235	0.6986	0.5939	Kidney9153
453	1 conv layers	4	0.8855	0.8446	0.8855	0.8585	Kidney9153
454	1 conv layers	5	0.6526	0.4541	0.6526	0.5305	Kidney9153
455	2 conv layers	1	0.9042	0.8982	0.9042	0.8928	Kidney9153
456	2 conv layers	2	0.8926	0.8784	0.8926	0.8825	Kidney9153
457	2 conv layers	3	0.9063	0.8908	0.9063	0.8971	Kidney9153
458	2 conv layers	4	0.8992	0.8924	0.8992	0.8858	Kidney9153
459	2 conv layers	5	0.8986	0.8891	0.8986	0.8891	Kidney9153
460	3 conv layers	1	0.8719	0.8592	0.8719	0.8501	Kidney9153
461	3 conv layers	2	0.4219	0.178	0.4219	0.2504	Kidney9153
462	3 conv layers	3	0.897	0.8703	0.897	0.8818	Kidney9153
463	3 conv layers	4	0.8586	0.8158	0.8586	0.8311	Kidney9153
464	3 conv layers	5	0.8948	0.877	0.8948	0.8831	Kidney9153
465	4 conv layers	1	0.4376	0.1915	0.4376	0.2664	Kidney9153
466	4 conv layers	2	0.8921	0.882	0.8921	0.882	Kidney9153
467	4 conv layers	3	0.0005	0	0.0005	0	Kidney9153
468	4 conv layers	4	0.8915	0.8849	0.8915	0.8685	Kidney9153
469	4 conv layers	5	0.0071	0.0001	0.0071	0.0001	Kidney9153
470	5 conv layers	1	0.0882	0.0078	0.0882	0.0143	Kidney9153
471	5 conv layers	2	0.7978	0.8105	0.7978	0.7735	Kidney9153
472	5 conv layers	3	0.0082	0.0001	0.0082	0.0001	Kidney9153
473	5 conv layers	4	0.0088	0.0001	0.0088	0.0002	Kidney9153
474	5 conv layers	5	0.2175	0.0473	0.2175	0.0777	Kidney9153
475	6 conv layers	1	0.8943	0.8784	0.8943	0.8833	Kidney9153
476	6 conv layers	2	0.886	0.8848	0.886	0.8737	Kidney9153
477	6 conv layers	3	0.891	0.886	0.891	0.8793	Kidney9153
478	6 conv layers	4	0.4471	0.1999	0.4471	0.2763	Kidney9153
479	6 conv layers	5	0.0296	0.0009	0.0296	0.0017	Kidney9153
480	1 conv layers	1	0.9143	0.8359	0.9143	0.8733	Thyroid6319
481	1 conv layers	2	0.9095	0.8272	0.9095	0.8664	Thyroid6319
482	1 conv layers	3	0.9048	0.8186	0.9048	0.8595	Thyroid6319
483	1 conv layers	4	0.9095	0.8271	0.9095	0.8663	Thyroid6319
484	1 conv layers	5	0.9206	0.8475	0.9206	0.8825	Thyroid6319
485	2 conv layers	1	0.9143	0.8359	0.9143	0.8733	Thyroid6319
486	2 conv layers	2	0.9698	0.963	0.9698	0.964	Thyroid6319
487	2 conv layers	3	0.9683	0.9602	0.9683	0.9627	Thyroid6319
488	2 conv layers	4	0.9754	0.9688	0.9754	0.9708	Thyroid6319
489	2 conv layers	5	0.9754	0.9741	0.9754	0.9732	Thyroid6319
490	3 conv layers	1	0.9143	0.8359	0.9143	0.8733	Thyroid6319
491	3 conv layers	2	0.9095	0.8272	0.9095	0.8664	Thyroid6319
492	3 conv layers	3	0.9048	0.8186	0.9048	0.8595	Thyroid6319
493	3 conv layers	4	0.9095	0.8271	0.9095	0.8663	Thyroid6319
494	3 conv layers	5	0.9206	0.8475	0.9206	0.8825	Thyroid6319
495	4 conv layers	1	0.9143	0.8359	0.9143	0.8733	Thyroid6319
496	4 conv layers	2	0.9611	0.9631	0.9611	0.9589	Thyroid6319
497	4 conv layers	3	0.9048	0.8186	0.9048	0.8595	Thyroid6319
498	4 conv layers	4	0.9698	0.9627	0.9698	0.9645	Thyroid6319
499	4 conv layers	5	0.9595	0.9649	0.9595	0.9563	Thyroid6319
500	5 conv layers	1	0.9143	0.8359	0.9143	0.8733	Thyroid6319
501	5 conv layers	2	0.9095	0.8272	0.9095	0.8664	Thyroid6319
502	5 conv layers	3	0.9548	0.9386	0.9548	0.9446	Thyroid6319
503	5 conv layers	4	0.9095	0.8271	0.9095	0.8663	Thyroid6319
504	5 conv layers	5	0.0262	0.0007	0.0262	0.0013	Thyroid6319
505	6 conv layers	1	0.9143	0.8359	0.9143	0.8733	Thyroid6319
506	6 conv layers	2	0.9095	0.8272	0.9095	0.8664	Thyroid6319
507	6 conv layers	3	0.0048	0	0.0048	0	Thyroid6319
508	6 conv layers	4	0.9095	0.8271	0.9095	0.8663	Thyroid6319
509	6 conv layers	5	0.9206	0.8475	0.9206	0.8825	Thyroid6319
510	1 conv layers	1	0.9235	0.8529	0.9235	0.8868	Esophagus2696
511	1 conv layers	2	0.9216	0.8494	0.9216	0.8841	Esophagus2696
512	1 conv layers	3	0.9832	0.9725	0.9832	0.9765	Esophagus2696
513	1 conv layers	4	0.9328	0.8876	0.9328	0.9078	Esophagus2696
514	1 conv layers	5	0.9739	0.9547	0.9739	0.9641	Esophagus2696
515	2 conv layers	1	0.9757	0.9728	0.9757	0.9709	Esophagus2696
516	2 conv layers	2	0.972	0.9606	0.972	0.9629	Esophagus2696
517	2 conv layers	3	0.9776	0.9649	0.9776	0.9704	Esophagus2696
518	2 conv layers	4	0.9123	0.8323	0.9123	0.8705	Esophagus2696
519	2 conv layers	5	0.9795	0.9714	0.9795	0.9743	Esophagus2696
520	3 conv layers	1	0.9235	0.8529	0.9235	0.8868	Esophagus2696
521	3 conv layers	2	0.9216	0.8494	0.9216	0.8841	Esophagus2696
522	3 conv layers	3	0.9291	0.8632	0.9291	0.895	Esophagus2696
523	3 conv layers	4	0.9123	0.8323	0.9123	0.8705	Esophagus2696
524	3 conv layers	5	0.972	0.9522	0.972	0.962	Esophagus2696
525	4 conv layers	1	0.9869	0.9838	0.9869	0.9844	Esophagus2696
526	4 conv layers	2	0.9739	0.962	0.9739	0.9646	Esophagus2696
527	4 conv layers	3	0.9291	0.8632	0.9291	0.895	Esophagus2696
528	4 conv layers	4	0.9813	0.9778	0.9813	0.9768	Esophagus2696
529	4 conv layers	5	0.9851	0.9772	0.9851	0.9806	Esophagus2696
530	5 conv layers	1	0.9235	0.8529	0.9235	0.8868	Esophagus2696
531	5 conv layers	2	0.9776	0.975	0.9776	0.9724	Esophagus2696
532	5 conv layers	3	0.9291	0.8632	0.9291	0.895	Esophagus2696
533	5 conv layers	4	0.9123	0.8323	0.9123	0.8705	Esophagus2696
534	5 conv layers	5	0.9851	0.9812	0.9851	0.9826	Esophagus2696
535	6 conv layers	1	0.9776	0.973	0.9776	0.9732	Esophagus2696
536	6 conv layers	2	0.9739	0.9711	0.9739	0.9675	Esophagus2696
537	6 conv layers	3	0.9739	0.9632	0.9739	0.965	Esophagus2696
538	6 conv layers	4	0.9123	0.8323	0.9123	0.8705	Esophagus2696
539	6 conv layers	5	0.9832	0.9797	0.9832	0.9801	Esophagus2696
540	1 conv layers	1	0.899	0.8082	0.899	0.8512	Cord_blood5607
541	1 conv layers	2	0.9008	0.8544	0.9008	0.8597	Cord_blood5607
542	1 conv layers	3	0.8981	0.8066	0.8981	0.8499	Cord_blood5607
543	1 conv layers	4	0.9169	0.8885	0.9169	0.8929	Cord_blood5607
544	1 conv layers	5	0.9267	0.8868	0.9267	0.9026	Cord_blood5607
545	2 conv layers	1	0.9392	0.9214	0.9392	0.9251	Cord_blood5607
546	2 conv layers	2	0.9312	0.9046	0.9312	0.9157	Cord_blood5607
547	2 conv layers	3	0.9231	0.8934	0.9231	0.9065	Cord_blood5607
548	2 conv layers	4	0.9258	0.9083	0.9258	0.9128	Cord_blood5607
549	2 conv layers	5	0.8962	0.8033	0.8962	0.8472	Cord_blood5607
550	3 conv layers	1	0.899	0.8082	0.899	0.8512	Cord_blood5607
551	3 conv layers	2	0.8928	0.797	0.8928	0.8422	Cord_blood5607
552	3 conv layers	3	0.8981	0.8066	0.8981	0.8499	Cord_blood5607
553	3 conv layers	4	0.8972	0.805	0.8972	0.8486	Cord_blood5607
554	3 conv layers	5	0.8962	0.8033	0.8962	0.8472	Cord_blood5607
555	4 conv layers	1	0.899	0.8082	0.899	0.8512	Cord_blood5607
556	4 conv layers	2	0.9151	0.8963	0.9151	0.904	Cord_blood5607
557	4 conv layers	3	0.9133	0.8891	0.9133	0.8847	Cord_blood5607
558	4 conv layers	4	0.9169	0.8982	0.9169	0.8934	Cord_blood5607
559	4 conv layers	5	0.9097	0.8926	0.9097	0.8797	Cord_blood5607
560	5 conv layers	1	0.899	0.8082	0.899	0.8512	Cord_blood5607
561	5 conv layers	2	0.9106	0.8932	0.9106	0.8935	Cord_blood5607
562	5 conv layers	3	0.9071	0.885	0.9071	0.8955	Cord_blood5607
563	5 conv layers	4	0.8972	0.805	0.8972	0.8486	Cord_blood5607
564	5 conv layers	5	0.9061	0.8825	0.9061	0.8735	Cord_blood5607
565	6 conv layers	1	0.9178	0.9024	0.9178	0.8987	Cord_blood5607
566	6 conv layers	2	0.9348	0.9145	0.9348	0.9223	Cord_blood5607
567	6 conv layers	3	0.8981	0.8066	0.8981	0.8499	Cord_blood5607
568	6 conv layers	4	0.9366	0.9184	0.9366	0.9257	Cord_blood5607
569	6 conv layers	5	0.9114	0.9098	0.9114	0.9105	Cord_blood5607
570	1 conv layers	1	0.8861	0.7851	0.8861	0.8326	Muscle7775
571	1 conv layers	2	0.8951	0.8013	0.8951	0.8456	Muscle7775
572	1 conv layers	3	0.8816	0.7771	0.8816	0.8261	Muscle7775
573	1 conv layers	4	0.8906	0.7932	0.8906	0.8391	Muscle7775
574	1 conv layers	5	0.9754	0.9622	0.9754	0.9686	Muscle7775
575	2 conv layers	1	0.9709	0.9557	0.9709	0.9632	Muscle7775
576	2 conv layers	2	0.9741	0.9594	0.9741	0.9666	Muscle7775
577	2 conv layers	3	0.9754	0.962	0.9754	0.9686	Muscle7775
578	2 conv layers	4	0.9741	0.958	0.9741	0.9656	Muscle7775
579	2 conv layers	5	0.976	0.9624	0.976	0.9691	Muscle7775
580	3 conv layers	1	0.8861	0.7851	0.8861	0.8326	Muscle7775
581	3 conv layers	2	0.8951	0.8013	0.8951	0.8456	Muscle7775
582	3 conv layers	3	0.8816	0.7771	0.8816	0.8261	Muscle7775
583	3 conv layers	4	0.9702	0.9525	0.9702	0.9613	Muscle7775
584	3 conv layers	5	0.8873	0.7873	0.8873	0.8343	Muscle7775
585	4 conv layers	1	0.8861	0.7851	0.8861	0.8326	Muscle7775
586	4 conv layers	2	0.8951	0.8013	0.8951	0.8456	Muscle7775
587	4 conv layers	3	0.8816	0.7771	0.8816	0.8261	Muscle7775
588	4 conv layers	4	0.8906	0.7932	0.8906	0.8391	Muscle7775
589	4 conv layers	5	0.8873	0.7873	0.8873	0.8343	Muscle7775
590	5 conv layers	1	0.8861	0.7851	0.8861	0.8326	Muscle7775
591	5 conv layers	2	0.8951	0.8013	0.8951	0.8456	Muscle7775
592	5 conv layers	3	0.8816	0.7771	0.8816	0.8261	Muscle7775
593	5 conv layers	4	0.8906	0.7932	0.8906	0.8391	Muscle7775
594	5 conv layers	5	0.0984	0.0097	0.0984	0.0176	Muscle7775
595	6 conv layers	1	0.8861	0.7851	0.8861	0.8326	Muscle7775
596	6 conv layers	2	0.0058	0	0.0058	0.0001	Muscle7775
597	6 conv layers	3	0.8816	0.7771	0.8816	0.8261	Muscle7775
598	6 conv layers	4	0.8906	0.7932	0.8906	0.8391	Muscle7775
599	6 conv layers	5	0.9573	0.9436	0.9573	0.9482	Muscle7775
