# Supplementary material for: Gene print-based cell subtypes annotation of human disease across heterogeneous datasets with gPRINT
Source: Protein Cell. 2025 Mar 14;16(8):685–704. doi: 10.1093/procel/pwaf001 (PMC12342163; doi:10.1093/procel/pwaf001)
Supplement: pwaf001_suppl_Supplementary_Table_S8 [file pwaf001_suppl_supplementary_table_s8.xlsx]

## Sheet: Table S8
Supplementary Table S8
The mean and variance of evaluation indicators of different convolutional layers in Table S7.
Model	Average Accuracy	Average Precision	Average Recall	Average F1 Score	Variance Accuracy	Variance Precision	Variance Recall	Variance F1 Score
1 conv layers	0.855338	0.779816	0.855338	0.810866	0.0133551	0.0283232	0.0133551	0.0221211
2 conv layers	0.930121	0.917097	0.930121	0.920221	0.00164931	0.00209188	0.00164931	0.00199124
3 conv layers	0.821267	0.751101	0.821267	0.77538	0.0350833	0.0502543	0.0350833	0.0462363
4 conv layers	0.853782	0.827175	0.853782	0.833728	0.0484457	0.0565179	0.0484457	0.0543938
5 conv layers	0.754651	0.714364	0.754651	0.723577	0.0974356	0.114873	0.0974356	0.110782
6 conv layers	0.772478	0.738338	0.772478	0.745541	0.0896741	0.104722	0.0896741	0.101263
