# Supplementary material for: Gene print-based cell subtypes annotation of human disease across heterogeneous datasets with gPRINT
Source: Protein Cell. 2025 Mar 14;16(8):685–704. doi: 10.1093/procel/pwaf001 (PMC12342163; doi:10.1093/procel/pwaf001)
Supplement: pwaf001_suppl_Supplementary_Table_S9 [file pwaf001_suppl_supplementary_table_s9.xlsx]

## Sheet: Table S9
Supplementary Table S9
Statistical table comparing the difference in evaluation indicators of annotation results after five-fold cross validation
Model	Fold	Accuracy	Precision	Recall	F1 Score	Dataset	label
1 conv layers	1	0.9069	0.8982	0.9069	0.8986	Kidney3849	order
1 conv layers	2	0.9201	0.9025	0.9201	0.91	Kidney3849	order
1 conv layers	3	0.8714	0.8202	0.8714	0.8419	Kidney3849	order
1 conv layers	4	0.9134	0.8855	0.9134	0.8983	Kidney3849	order
1 conv layers	5	0.8346	0.7589	0.8346	0.7895	Kidney3849	order
2 conv layers	1	0.9305	0.9173	0.9305	0.9227	Kidney3849	order
2 conv layers	2	0.941	0.9337	0.941	0.9346	Kidney3849	order
2 conv layers	3	0.916	0.8965	0.916	0.9049	Kidney3849	order
2 conv layers	4	0.9213	0.9085	0.9213	0.9128	Kidney3849	order
2 conv layers	5	0.9291	0.9174	0.9291	0.9202	Kidney3849	order
3 conv layers	1	0.9358	0.9155	0.9358	0.9236	Kidney3849	order
3 conv layers	2	0.9279	0.9123	0.9279	0.9189	Kidney3849	order
3 conv layers	3	0.9042	0.8862	0.9042	0.8914	Kidney3849	order
3 conv layers	4	0.9081	0.9003	0.9081	0.9001	Kidney3849	order
3 conv layers	5	0.8517	0.8615	0.8517	0.8452	Kidney3849	order
4 conv layers	1	0.1612	0.026	0.1612	0.0448	Kidney3849	order
4 conv layers	2	0.9528	0.9448	0.9528	0.948	Kidney3849	order
4 conv layers	3	0.9147	0.8946	0.9147	0.9023	Kidney3849	order
4 conv layers	4	0.9278	0.9109	0.9278	0.9172	Kidney3849	order
4 conv layers	5	0.9344	0.9235	0.9344	0.9255	Kidney3849	order
1 conv layers	1	0.8146	0.6858	0.8146	0.7412	Ileum3367	order
1 conv layers	2	0.8099	0.7272	0.8099	0.7596	Ileum3367	order
1 conv layers	3	0.6168	0.43	0.6168	0.5035	Ileum3367	order
1 conv layers	4	0.6662	0.5185	0.6662	0.5703	Ileum3367	order
1 conv layers	5	0.7859	0.6696	0.7859	0.7108	Ileum3367	order
2 conv layers	1	0.9312	0.9122	0.9312	0.9148	Ileum3367	order
2 conv layers	2	0.9237	0.9025	0.9237	0.908	Ileum3367	order
2 conv layers	3	0.9326	0.9127	0.9326	0.9191	Ileum3367	order
2 conv layers	4	0.9132	0.8741	0.9132	0.8901	Ileum3367	order
2 conv layers	5	0.9147	0.8745	0.9147	0.8902	Ileum3367	order
3 conv layers	1	0.6517	0.4925	0.6517	0.5477	Ileum3367	order
3 conv layers	2	0.8548	0.811	0.8548	0.8209	Ileum3367	order
3 conv layers	3	0.4955	0.2623	0.4955	0.3395	Ileum3367	order
3 conv layers	4	0.7171	0.5531	0.7171	0.6163	Ileum3367	order
3 conv layers	5	0.0509	0.006	0.0509	0.0108	Ileum3367	order
4 conv layers	1	0.9357	0.9166	0.9357	0.9199	Ileum3367	order
4 conv layers	2	0.9266	0.9158	0.9266	0.913	Ileum3367	order
4 conv layers	3	0.9341	0.9114	0.9341	0.9213	Ileum3367	order
4 conv layers	4	0.9117	0.8722	0.9117	0.889	Ileum3367	order
4 conv layers	5	0.9147	0.9006	0.9147	0.8929	Ileum3367	order
1 conv layers	1	0.9784	0.9703	0.9784	0.9742	Cervix8096	order
1 conv layers	2	0.9097	0.8309	0.9097	0.8679	Cervix8096	order
1 conv layers	3	0.8775	0.77	0.8775	0.8202	Cervix8096	order
1 conv layers	4	0.8713	0.7591	0.8713	0.8114	Cervix8096	order
1 conv layers	5	0.87	0.757	0.87	0.8096	Cervix8096	order
2 conv layers	1	0.979	0.9724	0.979	0.9753	Cervix8096	order
2 conv layers	2	0.9845	0.9803	0.9845	0.9822	Cervix8096	order
2 conv layers	3	0.9833	0.9804	0.9833	0.9807	Cervix8096	order
2 conv layers	4	0.9895	0.9867	0.9895	0.9879	Cervix8096	order
2 conv layers	5	0.9839	0.9815	0.9839	0.982	Cervix8096	order
3 conv layers	1	0.906	0.8248	0.906	0.8634	Cervix8096	order
3 conv layers	2	0.872	0.7604	0.872	0.8124	Cervix8096	order
3 conv layers	3	0.8775	0.77	0.8775	0.8202	Cervix8096	order
3 conv layers	4	0.8713	0.7591	0.8713	0.8114	Cervix8096	order
3 conv layers	5	0.87	0.757	0.87	0.8096	Cervix8096	order
4 conv layers	1	0.8565	0.7336	0.8565	0.7903	Cervix8096	order
4 conv layers	2	0.9678	0.9639	0.9678	0.9628	Cervix8096	order
4 conv layers	3	0.979	0.9756	0.979	0.9765	Cervix8096	order
4 conv layers	4	0.8713	0.7591	0.8713	0.8114	Cervix8096	order
4 conv layers	5	0.9839	0.9816	0.9839	0.9821	Cervix8096	order
1 conv layers	1	0.851	0.8006	0.851	0.8146	Female_gonad2710	order
1 conv layers	2	0.5885	0.3463	0.5885	0.436	Female_gonad2710	order
1 conv layers	3	0.6909	0.5275	0.6909	0.5909	Female_gonad2710	order
1 conv layers	4	0.7207	0.5366	0.7207	0.6145	Female_gonad2710	order
1 conv layers	5	0.6325	0.4058	0.6325	0.4944	Female_gonad2710	order
2 conv layers	1	0.8659	0.8419	0.8659	0.8325	Female_gonad2710	order
2 conv layers	2	0.892	0.8656	0.892	0.8711	Female_gonad2710	order
2 conv layers	3	0.879	0.8504	0.879	0.8546	Female_gonad2710	order
2 conv layers	4	0.8883	0.8606	0.8883	0.8617	Female_gonad2710	order
2 conv layers	5	0.9011	0.8759	0.9011	0.8787	Female_gonad2710	order
3 conv layers	1	0.8436	0.8122	0.8436	0.8077	Female_gonad2710	order
3 conv layers	2	0.7523	0.594	0.7523	0.6627	Female_gonad2710	order
3 conv layers	3	0.5773	0.3333	0.5773	0.4226	Female_gonad2710	order
3 conv layers	4	0.7505	0.6336	0.7505	0.6701	Female_gonad2710	order
3 conv layers	5	0.7388	0.5589	0.7388	0.6358	Female_gonad2710	order
4 conv layers	1	0.8659	0.8266	0.8659	0.8329	Female_gonad2710	order
4 conv layers	2	0.905	0.8706	0.905	0.8825	Female_gonad2710	order
4 conv layers	3	0.8901	0.8594	0.8901	0.8673	Female_gonad2710	order
4 conv layers	4	0.8752	0.838	0.8752	0.8474	Female_gonad2710	order
4 conv layers	5	0.9011	0.8739	0.9011	0.8774	Female_gonad2710	order
1 conv layers	1	0.791	0.7225	0.791	0.7479	Epityphlon4486	order
1 conv layers	2	0.8751	0.8715	0.8751	0.8708	Epityphlon4486	order
1 conv layers	3	0.8526	0.8266	0.8526	0.8268	Epityphlon4486	order
1 conv layers	4	0.865	0.8624	0.865	0.859	Epityphlon4486	order
1 conv layers	5	0.8391	0.7946	0.8391	0.8149	Epityphlon4486	order
2 conv layers	1	0.8899	0.8871	0.8899	0.8867	Epityphlon4486	order
2 conv layers	2	0.8796	0.8819	0.8796	0.8765	Epityphlon4486	order
2 conv layers	3	0.8729	0.8765	0.8729	0.8719	Epityphlon4486	order
2 conv layers	4	0.8695	0.8688	0.8695	0.8639	Epityphlon4486	order
2 conv layers	5	0.8661	0.8675	0.8661	0.8636	Epityphlon4486	order
3 conv layers	1	0.791	0.6934	0.791	0.7353	Epityphlon4486	order
3 conv layers	2	0.8223	0.777	0.8223	0.7961	Epityphlon4486	order
3 conv layers	3	0.8605	0.8635	0.8605	0.8564	Epityphlon4486	order
3 conv layers	4	0.4083	0.6586	0.4083	0.3748	Epityphlon4486	order
3 conv layers	5	0.7627	0.6414	0.7627	0.6953	Epityphlon4486	order
4 conv layers	1	0.8753	0.8712	0.8753	0.872	Epityphlon4486	order
4 conv layers	2	0.8763	0.8755	0.8763	0.8731	Epityphlon4486	order
4 conv layers	3	0.8763	0.8817	0.8763	0.875	Epityphlon4486	order
4 conv layers	4	0.874	0.8739	0.874	0.8688	Epityphlon4486	order
4 conv layers	5	0.8594	0.8619	0.8594	0.8522	Epityphlon4486	order
1 conv layers	1	0.896	0.8995	0.896	0.8968	Transverse_colon5765	order
1 conv layers	2	0.7456	0.6309	0.7456	0.6712	Transverse_colon5765	order
1 conv layers	3	0.6678	0.4526	0.6678	0.5382	Transverse_colon5765	order
1 conv layers	4	0.8409	0.8078	0.8409	0.8226	Transverse_colon5765	order
1 conv layers	5	0.9003	0.8969	0.9003	0.8984	Transverse_colon5765	order
2 conv layers	1	0.8951	0.9017	0.8951	0.8966	Transverse_colon5765	order
2 conv layers	2	0.8794	0.8764	0.8794	0.8766	Transverse_colon5765	order
2 conv layers	3	0.9082	0.9079	0.9082	0.9076	Transverse_colon5765	order
2 conv layers	4	0.8916	0.8929	0.8916	0.8892	Transverse_colon5765	order
2 conv layers	5	0.8784	0.8777	0.8784	0.8774	Transverse_colon5765	order
3 conv layers	1	0.8759	0.8791	0.8759	0.8618	Transverse_colon5765	order
3 conv layers	2	0.5315	0.2825	0.5315	0.3689	Transverse_colon5765	order
3 conv layers	3	0.9108	0.9078	0.9108	0.908	Transverse_colon5765	order
3 conv layers	4	0.5559	0.3091	0.5559	0.3973	Transverse_colon5765	order
3 conv layers	5	0.5634	0.3175	0.5634	0.4061	Transverse_colon5765	order
4 conv layers	1	0.882	0.8964	0.882	0.8856	Transverse_colon5765	order
4 conv layers	2	0.8462	0.8663	0.8462	0.8477	Transverse_colon5765	order
4 conv layers	3	0.8916	0.8924	0.8916	0.8904	Transverse_colon5765	order
4 conv layers	4	0.8689	0.9024	0.8689	0.8776	Transverse_colon5765	order
4 conv layers	5	0.8574	0.8578	0.8574	0.852	Transverse_colon5765	order
1 conv layers	1	0.9627	0.9572	0.9627	0.9593	Ascending_colon2026	order
1 conv layers	2	0.7736	0.6102	0.7736	0.6812	Ascending_colon2026	order
1 conv layers	3	0.9328	0.9044	0.9328	0.9181	Ascending_colon2026	order
1 conv layers	4	0.8978	0.8722	0.8978	0.8828	Ascending_colon2026	order
1 conv layers	5	0.9526	0.943	0.9526	0.9476	Ascending_colon2026	order
2 conv layers	1	0.9577	0.9536	0.9577	0.9548	Ascending_colon2026	order
2 conv layers	2	0.9403	0.9375	0.9403	0.9345	Ascending_colon2026	order
2 conv layers	3	0.9453	0.9354	0.9453	0.9392	Ascending_colon2026	order
2 conv layers	4	0.9227	0.9168	0.9227	0.9117	Ascending_colon2026	order
2 conv layers	5	0.9476	0.9328	0.9476	0.9393	Ascending_colon2026	order
3 conv layers	1	0.8905	0.8351	0.8905	0.86	Ascending_colon2026	order
3 conv layers	2	0.9403	0.9317	0.9403	0.9342	Ascending_colon2026	order
3 conv layers	3	0.9303	0.9175	0.9303	0.9233	Ascending_colon2026	order
3 conv layers	4	0.7357	0.5412	0.7357	0.6236	Ascending_colon2026	order
3 conv layers	5	0.9601	0.9525	0.9601	0.9554	Ascending_colon2026	order
4 conv layers	1	0.9602	0.9575	0.9602	0.9572	Ascending_colon2026	order
4 conv layers	2	0.9353	0.9347	0.9353	0.9298	Ascending_colon2026	order
4 conv layers	3	0.9527	0.9457	0.9527	0.9469	Ascending_colon2026	order
4 conv layers	4	0.9227	0.9125	0.9227	0.9149	Ascending_colon2026	order
4 conv layers	5	0.9426	0.9345	0.9426	0.9368	Ascending_colon2026	order
1 conv layers	1	0.7636	0.6601	0.7636	0.7016	Heart1308	order
1 conv layers	2	0.7364	0.5882	0.7364	0.6512	Heart1308	order
1 conv layers	3	0.7016	0.5445	0.7016	0.6123	Heart1308	order
1 conv layers	4	0.7237	0.5988	0.7237	0.6502	Heart1308	order
1 conv layers	5	0.7043	0.5183	0.7043	0.5964	Heart1308	order
2 conv layers	1	0.8798	0.8707	0.8798	0.8715	Heart1308	order
2 conv layers	2	0.8372	0.8364	0.8372	0.828	Heart1308	order
2 conv layers	3	0.845	0.8339	0.845	0.8372	Heart1308	order
2 conv layers	4	0.856	0.8409	0.856	0.846	Heart1308	order
2 conv layers	5	0.821	0.8023	0.821	0.8076	Heart1308	order
3 conv layers	1	0.7713	0.738	0.7713	0.7274	Heart1308	order
3 conv layers	2	0.7132	0.5394	0.7132	0.6092	Heart1308	order
3 conv layers	3	0.3411	0.1163	0.3411	0.1735	Heart1308	order
3 conv layers	4	0.5447	0.6581	0.5447	0.5417	Heart1308	order
3 conv layers	5	0.07	0.0049	0.07	0.0092	Heart1308	order
4 conv layers	1	0.0039	0	0.0039	0	Heart1308	order
4 conv layers	2	0.8488	0.8642	0.8488	0.8458	Heart1308	order
4 conv layers	3	0.7791	0.7886	0.7791	0.7486	Heart1308	order
4 conv layers	4	0.7626	0.7539	0.7626	0.7242	Heart1308	order
4 conv layers	5	0.7938	0.8057	0.7938	0.7937	Heart1308	order
1 conv layers	1	0.6881	0.4734	0.6881	0.5609	JeJunum5549	order
1 conv layers	2	0.8237	0.6853	0.8237	0.7478	JeJunum5549	order
1 conv layers	3	0.8363	0.7055	0.8363	0.7648	JeJunum5549	order
1 conv layers	4	0.8517	0.7445	0.8517	0.793	JeJunum5549	order
1 conv layers	5	0.8805	0.8066	0.8805	0.8406	JeJunum5549	order
2 conv layers	1	0.9602	0.9512	0.9602	0.9548	JeJunum5549	order
2 conv layers	2	0.962	0.9559	0.962	0.9585	JeJunum5549	order
2 conv layers	3	0.9602	0.9523	0.9602	0.9556	JeJunum5549	order
2 conv layers	4	0.953	0.9395	0.953	0.9452	JeJunum5549	order
2 conv layers	5	0.9629	0.9531	0.9629	0.9569	JeJunum5549	order
3 conv layers	1	0.8183	0.6806	0.8183	0.743	JeJunum5549	order
3 conv layers	2	0.7152	0.5115	0.7152	0.5964	JeJunum5549	order
3 conv layers	3	0.8354	0.7028	0.8354	0.7633	JeJunum5549	order
3 conv layers	4	0.6835	0.4672	0.6835	0.5551	JeJunum5549	order
3 conv layers	5	0.9113	0.858	0.9113	0.8831	JeJunum5549	order
4 conv layers	1	0.9412	0.9345	0.9412	0.9362	JeJunum5549	order
4 conv layers	2	0.0353	0.0012	0.0353	0.0024	JeJunum5549	order
4 conv layers	3	0.9665	0.9576	0.9665	0.9618	JeJunum5549	order
4 conv layers	4	0.9295	0.9162	0.9295	0.9206	JeJunum5549	order
4 conv layers	5	0.9348	0.9092	0.9348	0.9205	JeJunum5549	order
1 conv layers	1	0.9395	0.9372	0.9395	0.9321	Bladder1267	order
1 conv layers	2	0.9274	0.878	0.9274	0.9009	Bladder1267	order
1 conv layers	3	0.9073	0.8948	0.9073	0.8982	Bladder1267	order
1 conv layers	4	0.8866	0.8164	0.8866	0.846	Bladder1267	order
1 conv layers	5	0.9352	0.9293	0.9352	0.9269	Bladder1267	order
2 conv layers	1	0.9194	0.9083	0.9194	0.9064	Bladder1267	order
2 conv layers	2	0.9234	0.8977	0.9234	0.899	Bladder1267	order
2 conv layers	3	0.9032	0.8848	0.9032	0.8868	Bladder1267	order
2 conv layers	4	0.9393	0.9224	0.9393	0.9279	Bladder1267	order
2 conv layers	5	0.9312	0.928	0.9312	0.9222	Bladder1267	order
3 conv layers	1	0.8992	0.8583	0.8992	0.8752	Bladder1267	order
3 conv layers	2	0.8508	0.7726	0.8508	0.8009	Bladder1267	order
3 conv layers	3	0.9113	0.9072	0.9113	0.9004	Bladder1267	order
3 conv layers	4	0.9352	0.9392	0.9352	0.9267	Bladder1267	order
3 conv layers	5	0.9271	0.925	0.9271	0.9193	Bladder1267	order
4 conv layers	1	0.9153	0.9048	0.9153	0.9015	Bladder1267	order
4 conv layers	2	0.9315	0.9048	0.9315	0.913	Bladder1267	order
4 conv layers	3	0.9113	0.891	0.9113	0.8958	Bladder1267	order
4 conv layers	4	0.9352	0.939	0.9352	0.9285	Bladder1267	order
4 conv layers	5	0.9393	0.9325	0.9393	0.9322	Bladder1267	order
1 conv layers	1	0.8869	0.8701	0.8869	0.8733	Bone_marrow2261	order
1 conv layers	2	0.878	0.8494	0.878	0.8605	Bone_marrow2261	order
1 conv layers	3	0.8222	0.6996	0.8222	0.7535	Bone_marrow2261	order
1 conv layers	4	0.8956	0.8959	0.8956	0.8936	Bone_marrow2261	order
1 conv layers	5	0.9	0.8647	0.9	0.8815	Bone_marrow2261	order
2 conv layers	1	0.8825	0.8654	0.8825	0.864	Bone_marrow2261	order
2 conv layers	2	0.8803	0.8567	0.8803	0.8615	Bone_marrow2261	order
2 conv layers	3	0.8822	0.8737	0.8822	0.8658	Bone_marrow2261	order
2 conv layers	4	0.8889	0.8814	0.8889	0.8822	Bone_marrow2261	order
2 conv layers	5	0.9067	0.8948	0.9067	0.8956	Bone_marrow2261	order
3 conv layers	1	0.9024	0.8838	0.9024	0.8906	Bone_marrow2261	order
3 conv layers	2	0.8825	0.8427	0.8825	0.8617	Bone_marrow2261	order
3 conv layers	3	0.8978	0.8908	0.8978	0.8842	Bone_marrow2261	order
3 conv layers	4	0.9022	0.8957	0.9022	0.8977	Bone_marrow2261	order
3 conv layers	5	0.9067	0.8959	0.9067	0.8961	Bone_marrow2261	order
4 conv layers	1	0.8758	0.859	0.8758	0.8581	Bone_marrow2261	order
4 conv layers	2	0.8736	0.8526	0.8736	0.8576	Bone_marrow2261	order
4 conv layers	3	0.8867	0.8618	0.8867	0.8687	Bone_marrow2261	order
4 conv layers	4	0.8956	0.8786	0.8956	0.8858	Bone_marrow2261	order
4 conv layers	5	0.9044	0.8917	0.9044	0.8933	Bone_marrow2261	order
1 conv layers	1	0.8935	0.8422	0.8935	0.8646	Lung8426	order
1 conv layers	2	0.7875	0.6577	0.7875	0.7138	Lung8426	order
1 conv layers	3	0.7113	0.5763	0.7113	0.6225	Lung8426	order
1 conv layers	4	0.7993	0.6668	0.7993	0.7225	Lung8426	order
1 conv layers	5	0.8803	0.813	0.8803	0.8426	Lung8426	order
2 conv layers	1	0.8935	0.9048	0.8935	0.894	Lung8426	order
2 conv layers	2	0.928	0.9178	0.928	0.9191	Lung8426	order
2 conv layers	3	0.9143	0.9014	0.9143	0.902	Lung8426	order
2 conv layers	4	0.9279	0.9258	0.9279	0.9185	Lung8426	order
2 conv layers	5	0.9208	0.9085	0.9208	0.9101	Lung8426	order
3 conv layers	1	0.8673	0.8389	0.8673	0.8421	Lung8426	order
3 conv layers	2	0.0744	0.0055	0.0744	0.0103	Lung8426	order
3 conv layers	3	0.8696	0.8121	0.8696	0.8357	Lung8426	order
3 conv layers	4	0.8708	0.8063	0.8708	0.8334	Lung8426	order
3 conv layers	5	0.8761	0.8037	0.8761	0.8358	Lung8426	order
4 conv layers	1	0.4238	0.1796	0.4238	0.2523	Lung8426	order
4 conv layers	2	0.903	0.9008	0.903	0.8989	Lung8426	order
4 conv layers	3	0.0857	0.0073	0.0857	0.0135	Lung8426	order
4 conv layers	4	0.8934	0.8978	0.8934	0.8843	Lung8426	order
4 conv layers	5	0.8928	0.8827	0.8928	0.8798	Lung8426	order
1 conv layers	1	0.9343	0.9109	0.9343	0.921	Duodenum4681	order
1 conv layers	2	0.9601	0.9504	0.9601	0.9549	Duodenum4681	order
1 conv layers	3	0.9343	0.9024	0.9343	0.9175	Duodenum4681	order
1 conv layers	4	0.9569	0.9475	0.9569	0.9516	Duodenum4681	order
1 conv layers	5	0.9515	0.9346	0.9515	0.9416	Duodenum4681	order
2 conv layers	1	0.9558	0.9548	0.9558	0.9533	Duodenum4681	order
2 conv layers	2	0.9644	0.9628	0.9644	0.9622	Duodenum4681	order
2 conv layers	3	0.9644	0.9568	0.9644	0.9605	Duodenum4681	order
2 conv layers	4	0.9612	0.9589	0.9612	0.957	Duodenum4681	order
2 conv layers	5	0.9687	0.9669	0.9687	0.9665	Duodenum4681	order
3 conv layers	1	0.9084	0.869	0.9084	0.8867	Duodenum4681	order
3 conv layers	2	0.9515	0.9358	0.9515	0.9421	Duodenum4681	order
3 conv layers	3	0.9256	0.8926	0.9256	0.9083	Duodenum4681	order
3 conv layers	4	0.945	0.9306	0.945	0.9368	Duodenum4681	order
3 conv layers	5	0.9288	0.8885	0.9288	0.9072	Duodenum4681	order
4 conv layers	1	0.9127	0.9446	0.9127	0.9235	Duodenum4681	order
4 conv layers	2	0.9418	0.934	0.9418	0.9349	Duodenum4681	order
4 conv layers	3	0.9418	0.9345	0.9418	0.9375	Duodenum4681	order
4 conv layers	4	0.9547	0.9452	0.9547	0.9493	Duodenum4681	order
4 conv layers	5	0.9385	0.9337	0.9385	0.9309	Duodenum4681	order
1 conv layers	1	0.9662	0.9336	0.9662	0.9497	Ureter2390	order
1 conv layers	2	0.9705	0.9418	0.9705	0.9559	Ureter2390	order
1 conv layers	3	0.9789	0.9583	0.9789	0.9685	Ureter2390	order
1 conv layers	4	0.9768	0.9541	0.9768	0.9653	Ureter2390	order
1 conv layers	5	0.9704	0.9417	0.9704	0.9558	Ureter2390	order
2 conv layers	1	0.9662	0.9336	0.9662	0.9497	Ureter2390	order
2 conv layers	2	0.9705	0.9418	0.9705	0.9559	Ureter2390	order
2 conv layers	3	0.9895	0.9832	0.9895	0.9863	Ureter2390	order
2 conv layers	4	0.9916	0.9832	0.9916	0.9874	Ureter2390	order
2 conv layers	5	0.9704	0.9417	0.9704	0.9558	Ureter2390	order
3 conv layers	1	0.9662	0.9336	0.9662	0.9497	Ureter2390	order
3 conv layers	2	0.9705	0.9418	0.9705	0.9559	Ureter2390	order
3 conv layers	3	0.9789	0.9583	0.9789	0.9685	Ureter2390	order
3 conv layers	4	0.9768	0.9541	0.9768	0.9653	Ureter2390	order
3 conv layers	5	0.9704	0.9417	0.9704	0.9558	Ureter2390	order
4 conv layers	1	0.9662	0.9336	0.9662	0.9497	Ureter2390	order
4 conv layers	2	0.9705	0.9418	0.9705	0.9559	Ureter2390	order
4 conv layers	3	0.9789	0.9583	0.9789	0.9685	Ureter2390	order
4 conv layers	4	0.9768	0.9541	0.9768	0.9653	Ureter2390	order
4 conv layers	5	0.9704	0.9417	0.9704	0.9558	Ureter2390	order
1 conv layers	1	0.9721	0.9733	0.9721	0.9721	Chorionic_villus9898	order
1 conv layers	2	0.9639	0.9648	0.9639	0.9638	Chorionic_villus9898	order
1 conv layers	3	0.9157	0.8553	0.9157	0.8839	Chorionic_villus9898	order
1 conv layers	4	0.9263	0.8738	0.9263	0.898	Chorionic_villus9898	order
1 conv layers	5	0.9176	0.8526	0.9176	0.8831	Chorionic_villus9898	order
2 conv layers	1	0.9736	0.9735	0.9736	0.9733	Chorionic_villus9898	order
2 conv layers	2	0.9721	0.9742	0.9721	0.9725	Chorionic_villus9898	order
2 conv layers	3	0.9792	0.9776	0.9792	0.9783	Chorionic_villus9898	order
2 conv layers	4	0.9802	0.9798	0.9802	0.98	Chorionic_villus9898	order
2 conv layers	5	0.9741	0.9722	0.9741	0.9727	Chorionic_villus9898	order
3 conv layers	1	0.9167	0.8613	0.9167	0.8873	Chorionic_villus9898	order
3 conv layers	2	0.9248	0.8744	0.9248	0.898	Chorionic_villus9898	order
3 conv layers	3	0.9446	0.9456	0.9446	0.9347	Chorionic_villus9898	order
3 conv layers	4	0.9309	0.8741	0.9309	0.9016	Chorionic_villus9898	order
3 conv layers	5	0.849	0.8123	0.849	0.8194	Chorionic_villus9898	order
4 conv layers	1	0.9228	0.8647	0.9228	0.8928	Chorionic_villus9898	order
4 conv layers	2	0.9588	0.96	0.9588	0.9581	Chorionic_villus9898	order
4 conv layers	3	0.9202	0.8581	0.9202	0.8881	Chorionic_villus9898	order
4 conv layers	4	0.969	0.9688	0.969	0.9681	Chorionic_villus9898	order
4 conv layers	5	0.9725	0.9701	0.9725	0.9712	Chorionic_villus9898	order
1 conv layers	1	0.1939	0.0376	0.1939	0.063	Kidney9153	order
1 conv layers	2	0.76	0.6205	0.76	0.6781	Kidney9153	order
1 conv layers	3	0.6986	0.5235	0.6986	0.5939	Kidney9153	order
1 conv layers	4	0.8855	0.8446	0.8855	0.8585	Kidney9153	order
1 conv layers	5	0.6526	0.4541	0.6526	0.5305	Kidney9153	order
2 conv layers	1	0.9042	0.8982	0.9042	0.8928	Kidney9153	order
2 conv layers	2	0.8926	0.8784	0.8926	0.8825	Kidney9153	order
2 conv layers	3	0.9063	0.8908	0.9063	0.8971	Kidney9153	order
2 conv layers	4	0.8992	0.8924	0.8992	0.8858	Kidney9153	order
2 conv layers	5	0.8986	0.8891	0.8986	0.8891	Kidney9153	order
3 conv layers	1	0.8719	0.8592	0.8719	0.8501	Kidney9153	order
3 conv layers	2	0.4219	0.178	0.4219	0.2504	Kidney9153	order
3 conv layers	3	0.897	0.8703	0.897	0.8818	Kidney9153	order
3 conv layers	4	0.8586	0.8158	0.8586	0.8311	Kidney9153	order
3 conv layers	5	0.8948	0.877	0.8948	0.8831	Kidney9153	order
4 conv layers	1	0.4376	0.1915	0.4376	0.2664	Kidney9153	order
4 conv layers	2	0.8921	0.882	0.8921	0.882	Kidney9153	order
4 conv layers	3	0.0005	0	0.0005	0	Kidney9153	order
4 conv layers	4	0.8915	0.8849	0.8915	0.8685	Kidney9153	order
4 conv layers	5	0.0071	0.0001	0.0071	0.0001	Kidney9153	order
1 conv layers	1	0.9143	0.8359	0.9143	0.8733	Thyroid6319	order
1 conv layers	2	0.9095	0.8272	0.9095	0.8664	Thyroid6319	order
1 conv layers	3	0.9048	0.8186	0.9048	0.8595	Thyroid6319	order
1 conv layers	4	0.9095	0.8271	0.9095	0.8663	Thyroid6319	order
1 conv layers	5	0.9206	0.8475	0.9206	0.8825	Thyroid6319	order
2 conv layers	1	0.9143	0.8359	0.9143	0.8733	Thyroid6319	order
2 conv layers	2	0.9698	0.963	0.9698	0.964	Thyroid6319	order
2 conv layers	3	0.9683	0.9602	0.9683	0.9627	Thyroid6319	order
2 conv layers	4	0.9754	0.9688	0.9754	0.9708	Thyroid6319	order
2 conv layers	5	0.9754	0.9741	0.9754	0.9732	Thyroid6319	order
3 conv layers	1	0.9143	0.8359	0.9143	0.8733	Thyroid6319	order
3 conv layers	2	0.9095	0.8272	0.9095	0.8664	Thyroid6319	order
3 conv layers	3	0.9048	0.8186	0.9048	0.8595	Thyroid6319	order
3 conv layers	4	0.9095	0.8271	0.9095	0.8663	Thyroid6319	order
3 conv layers	5	0.9206	0.8475	0.9206	0.8825	Thyroid6319	order
4 conv layers	1	0.9143	0.8359	0.9143	0.8733	Thyroid6319	order
4 conv layers	2	0.9611	0.9631	0.9611	0.9589	Thyroid6319	order
4 conv layers	3	0.9048	0.8186	0.9048	0.8595	Thyroid6319	order
4 conv layers	4	0.9698	0.9627	0.9698	0.9645	Thyroid6319	order
4 conv layers	5	0.9595	0.9649	0.9595	0.9563	Thyroid6319	order
1 conv layers	1	0.9235	0.8529	0.9235	0.8868	Esophagus2696	order
1 conv layers	2	0.9216	0.8494	0.9216	0.8841	Esophagus2696	order
1 conv layers	3	0.9832	0.9725	0.9832	0.9765	Esophagus2696	order
1 conv layers	4	0.9328	0.8876	0.9328	0.9078	Esophagus2696	order
1 conv layers	5	0.9739	0.9547	0.9739	0.9641	Esophagus2696	order
2 conv layers	1	0.9757	0.9728	0.9757	0.9709	Esophagus2696	order
2 conv layers	2	0.972	0.9606	0.972	0.9629	Esophagus2696	order
2 conv layers	3	0.9776	0.9649	0.9776	0.9704	Esophagus2696	order
2 conv layers	4	0.9123	0.8323	0.9123	0.8705	Esophagus2696	order
2 conv layers	5	0.9795	0.9714	0.9795	0.9743	Esophagus2696	order
3 conv layers	1	0.9235	0.8529	0.9235	0.8868	Esophagus2696	order
3 conv layers	2	0.9216	0.8494	0.9216	0.8841	Esophagus2696	order
3 conv layers	3	0.9291	0.8632	0.9291	0.895	Esophagus2696	order
3 conv layers	4	0.9123	0.8323	0.9123	0.8705	Esophagus2696	order
3 conv layers	5	0.972	0.9522	0.972	0.962	Esophagus2696	order
4 conv layers	1	0.9869	0.9838	0.9869	0.9844	Esophagus2696	order
4 conv layers	2	0.9739	0.962	0.9739	0.9646	Esophagus2696	order
4 conv layers	3	0.9291	0.8632	0.9291	0.895	Esophagus2696	order
4 conv layers	4	0.9813	0.9778	0.9813	0.9768	Esophagus2696	order
4 conv layers	5	0.9851	0.9772	0.9851	0.9806	Esophagus2696	order
1 conv layers	1	0.899	0.8082	0.899	0.8512	Cord_blood5607	order
1 conv layers	2	0.9008	0.8544	0.9008	0.8597	Cord_blood5607	order
1 conv layers	3	0.8981	0.8066	0.8981	0.8499	Cord_blood5607	order
1 conv layers	4	0.9169	0.8885	0.9169	0.8929	Cord_blood5607	order
1 conv layers	5	0.9267	0.8868	0.9267	0.9026	Cord_blood5607	order
2 conv layers	1	0.9392	0.9214	0.9392	0.9251	Cord_blood5607	order
2 conv layers	2	0.9312	0.9046	0.9312	0.9157	Cord_blood5607	order
2 conv layers	3	0.9231	0.8934	0.9231	0.9065	Cord_blood5607	order
2 conv layers	4	0.9258	0.9083	0.9258	0.9128	Cord_blood5607	order
2 conv layers	5	0.8962	0.8033	0.8962	0.8472	Cord_blood5607	order
3 conv layers	1	0.899	0.8082	0.899	0.8512	Cord_blood5607	order
3 conv layers	2	0.8928	0.797	0.8928	0.8422	Cord_blood5607	order
3 conv layers	3	0.8981	0.8066	0.8981	0.8499	Cord_blood5607	order
3 conv layers	4	0.8972	0.805	0.8972	0.8486	Cord_blood5607	order
3 conv layers	5	0.8962	0.8033	0.8962	0.8472	Cord_blood5607	order
4 conv layers	1	0.899	0.8082	0.899	0.8512	Cord_blood5607	order
4 conv layers	2	0.9151	0.8963	0.9151	0.904	Cord_blood5607	order
4 conv layers	3	0.9133	0.8891	0.9133	0.8847	Cord_blood5607	order
4 conv layers	4	0.9169	0.8982	0.9169	0.8934	Cord_blood5607	order
4 conv layers	5	0.9097	0.8926	0.9097	0.8797	Cord_blood5607	order
1 conv layers	1	0.8861	0.7851	0.8861	0.8326	Muscle7775	order
1 conv layers	2	0.8951	0.8013	0.8951	0.8456	Muscle7775	order
1 conv layers	3	0.8816	0.7771	0.8816	0.8261	Muscle7775	order
1 conv layers	4	0.8906	0.7932	0.8906	0.8391	Muscle7775	order
1 conv layers	5	0.9754	0.9622	0.9754	0.9686	Muscle7775	order
2 conv layers	1	0.9709	0.9557	0.9709	0.9632	Muscle7775	order
2 conv layers	2	0.9741	0.9594	0.9741	0.9666	Muscle7775	order
2 conv layers	3	0.9754	0.962	0.9754	0.9686	Muscle7775	order
2 conv layers	4	0.9741	0.958	0.9741	0.9656	Muscle7775	order
2 conv layers	5	0.976	0.9624	0.976	0.9691	Muscle7775	order
3 conv layers	1	0.8861	0.7851	0.8861	0.8326	Muscle7775	order
3 conv layers	2	0.8951	0.8013	0.8951	0.8456	Muscle7775	order
3 conv layers	3	0.8816	0.7771	0.8816	0.8261	Muscle7775	order
3 conv layers	4	0.9702	0.9525	0.9702	0.9613	Muscle7775	order
3 conv layers	5	0.8873	0.7873	0.8873	0.8343	Muscle7775	order
4 conv layers	1	0.8861	0.7851	0.8861	0.8326	Muscle7775	order
4 conv layers	2	0.8951	0.8013	0.8951	0.8456	Muscle7775	order
4 conv layers	3	0.8816	0.7771	0.8816	0.8261	Muscle7775	order
4 conv layers	4	0.8906	0.7932	0.8906	0.8391	Muscle7775	order
4 conv layers	5	0.8873	0.7873	0.8873	0.8343	Muscle7775	order
1 conv layers	1	0.8101	0.7711	0.8101	0.7837	random_Heart1308	random
1 conv layers	2	0.6473	0.4507	0.6473	0.5269	random_Heart1308	random
1 conv layers	3	0.7946	0.7351	0.7946	0.7496	random_Heart1308	random
1 conv layers	4	0.7082	0.5639	0.7082	0.6246	random_Heart1308	random
1 conv layers	5	0.6732	0.4752	0.6732	0.5549	random_Heart1308	random
2 conv layers	1	0.8605	0.8559	0.8605	0.8531	random_Heart1308	random
2 conv layers	2	0.8372	0.8202	0.8372	0.8238	random_Heart1308	random
2 conv layers	3	0.7132	0.5358	0.7132	0.6112	random_Heart1308	random
2 conv layers	4	0.8833	0.8729	0.8833	0.8777	random_Heart1308	random
2 conv layers	5	0.8405	0.8195	0.8405	0.8272	random_Heart1308	random
3 conv layers	1	0.6899	0.4954	0.6899	0.5758	random_Heart1308	random
3 conv layers	2	0.6512	0.4486	0.6512	0.5289	random_Heart1308	random
3 conv layers	3	0.6899	0.5195	0.6899	0.5903	random_Heart1308	random
3 conv layers	4	0.6654	0.53	0.6654	0.5579	random_Heart1308	random
3 conv layers	5	0.6732	0.4886	0.6732	0.5591	random_Heart1308	random
4 conv layers	1	0.8372	0.8277	0.8372	0.8283	random_Heart1308	random
4 conv layers	2	0.093	0.0087	0.093	0.0158	random_Heart1308	random
4 conv layers	3	0.876	0.867	0.876	0.8669	random_Heart1308	random
4 conv layers	4	0.8677	0.8617	0.8677	0.863	random_Heart1308	random
4 conv layers	5	0.6926	0.5285	0.6926	0.5959	random_Heart1308	random
1 conv layers	1	0.9355	0.9201	0.9355	0.9243	random_Bladder1267	random
1 conv layers	2	0.9113	0.8994	0.9113	0.8998	random_Bladder1267	random
1 conv layers	3	0.9153	0.8923	0.9153	0.9005	random_Bladder1267	random
1 conv layers	4	0.9271	0.9115	0.9271	0.9136	random_Bladder1267	random
1 conv layers	5	0.9069	0.8691	0.9069	0.8832	random_Bladder1267	random
2 conv layers	1	0.9395	0.9391	0.9395	0.9338	random_Bladder1267	random
2 conv layers	2	0.9153	0.9052	0.9153	0.9022	random_Bladder1267	random
2 conv layers	3	0.9073	0.883	0.9073	0.8889	random_Bladder1267	random
2 conv layers	4	0.9271	0.9144	0.9271	0.9137	random_Bladder1267	random
2 conv layers	5	0.9231	0.9086	0.9231	0.9101	random_Bladder1267	random
3 conv layers	1	0.8871	0.8393	0.8871	0.8619	random_Bladder1267	random
3 conv layers	2	0.8669	0.7883	0.8669	0.8248	random_Bladder1267	random
3 conv layers	3	0.9073	0.8837	0.9073	0.8914	random_Bladder1267	random
3 conv layers	4	0.8704	0.7915	0.8704	0.8256	random_Bladder1267	random
3 conv layers	5	0.8462	0.7631	0.8462	0.7972	random_Bladder1267	random
4 conv layers	1	0.9315	0.9318	0.9315	0.923	random_Bladder1267	random
4 conv layers	2	0.9194	0.9092	0.9194	0.9051	random_Bladder1267	random
4 conv layers	3	0.9153	0.8906	0.9153	0.8971	random_Bladder1267	random
4 conv layers	4	0.9312	0.9166	0.9312	0.9175	random_Bladder1267	random
4 conv layers	5	0.9271	0.9112	0.9271	0.9144	random_Bladder1267	random
1 conv layers	1	0.5866	0.3445	0.5866	0.4339	random_Female_gonad2710	random
1 conv layers	2	0.7169	0.6329	0.7169	0.6649	random_Female_gonad2710	random
1 conv layers	3	0.6834	0.4826	0.6834	0.5639	random_Female_gonad2710	random
1 conv layers	4	0.6667	0.4769	0.6667	0.5502	random_Female_gonad2710	random
1 conv layers	5	0.7313	0.5493	0.7313	0.6269	random_Female_gonad2710	random
2 conv layers	1	0.8845	0.8628	0.8845	0.8635	random_Female_gonad2710	random
2 conv layers	2	0.8771	0.8493	0.8771	0.8575	random_Female_gonad2710	random
2 conv layers	3	0.8845	0.8779	0.8845	0.8679	random_Female_gonad2710	random
2 conv layers	4	0.8808	0.8388	0.8808	0.85	random_Female_gonad2710	random
2 conv layers	5	0.8713	0.8459	0.8713	0.8458	random_Female_gonad2710	random
3 conv layers	1	0.5866	0.3496	0.5866	0.437	random_Female_gonad2710	random
3 conv layers	2	0.7356	0.587	0.7356	0.6408	random_Female_gonad2710	random
3 conv layers	3	0.6034	0.364	0.6034	0.4541	random_Female_gonad2710	random
3 conv layers	4	0.5829	0.3397	0.5829	0.4293	random_Female_gonad2710	random
3 conv layers	5	0.5728	0.3281	0.5728	0.4172	random_Female_gonad2710	random
4 conv layers	1	0.5624	0.3163	0.5624	0.4049	random_Female_gonad2710	random
4 conv layers	2	0.5531	0.3059	0.5531	0.3939	random_Female_gonad2710	random
4 conv layers	3	0.6034	0.364	0.6034	0.4541	random_Female_gonad2710	random
4 conv layers	4	0.067	0.0045	0.067	0.0084	random_Female_gonad2710	random
4 conv layers	5	0.8787	0.8513	0.8787	0.8535	random_Female_gonad2710	random
1 conv layers	1	0.7444	0.5718	0.7444	0.6453	random_Ileum3367	random
1 conv layers	2	0.5883	0.3708	0.5883	0.4507	random_Ileum3367	random
1 conv layers	3	0.3443	0.1186	0.3443	0.1764	random_Ileum3367	random
1 conv layers	4	0.4012	0.161	0.4012	0.2297	random_Ileum3367	random
1 conv layers	5	0.5793	0.3781	0.5793	0.4424	random_Ileum3367	random
2 conv layers	1	0.9133	0.8764	0.9133	0.892	random_Ileum3367	random
2 conv layers	2	0.8982	0.8678	0.8982	0.8776	random_Ileum3367	random
2 conv layers	3	0.9296	0.9124	0.9296	0.9173	random_Ileum3367	random
2 conv layers	4	0.9296	0.9138	0.9296	0.9142	random_Ileum3367	random
2 conv layers	5	0.9147	0.8875	0.9147	0.8976	random_Ileum3367	random
3 conv layers	1	0.4828	0.3144	0.4828	0.3618	random_Ileum3367	random
3 conv layers	2	0.756	0.5998	0.756	0.6646	random_Ileum3367	random
3 conv layers	3	0.3443	0.1186	0.3443	0.1764	random_Ileum3367	random
3 conv layers	4	0.7021	0.5773	0.7021	0.6245	random_Ileum3367	random
3 conv layers	5	0.741	0.6069	0.741	0.6569	random_Ileum3367	random
4 conv layers	1	0.9118	0.8767	0.9118	0.8929	random_Ileum3367	random
4 conv layers	2	0.6781	0.5892	0.6781	0.6106	random_Ileum3367	random
4 conv layers	3	0.9222	0.8961	0.9222	0.9062	random_Ileum3367	random
4 conv layers	4	0.9296	0.8918	0.9296	0.9098	random_Ileum3367	random
4 conv layers	5	0.9072	0.8799	0.9072	0.8917	random_Ileum3367	random
1 conv layers	1	0.9655	0.9621	0.9655	0.9615	random_Duodenum4681	random
1 conv layers	2	0.958	0.9565	0.958	0.9552	random_Duodenum4681	random
1 conv layers	3	0.9666	0.966	0.9666	0.9654	random_Duodenum4681	random
1 conv layers	4	0.9601	0.9555	0.9601	0.9565	random_Duodenum4681	random
1 conv layers	5	0.9515	0.9385	0.9515	0.9436	random_Duodenum4681	random
2 conv layers	1	0.9644	0.9619	0.9644	0.9618	random_Duodenum4681	random
2 conv layers	2	0.9644	0.9601	0.9644	0.9597	random_Duodenum4681	random
2 conv layers	3	0.9644	0.963	0.9644	0.963	random_Duodenum4681	random
2 conv layers	4	0.9558	0.9507	0.9558	0.9516	random_Duodenum4681	random
2 conv layers	5	0.9666	0.9668	0.9666	0.9659	random_Duodenum4681	random
3 conv layers	1	0.9655	0.9633	0.9655	0.9631	random_Duodenum4681	random
3 conv layers	2	0.9504	0.9467	0.9504	0.9453	random_Duodenum4681	random
3 conv layers	3	0.9418	0.9424	0.9418	0.9379	random_Duodenum4681	random
3 conv layers	4	0.9397	0.9372	0.9397	0.9349	random_Duodenum4681	random
3 conv layers	5	0.9428	0.9353	0.9428	0.9371	random_Duodenum4681	random
4 conv layers	1	0.945	0.9475	0.945	0.9439	random_Duodenum4681	random
4 conv layers	2	0.9537	0.9518	0.9537	0.9513	random_Duodenum4681	random
4 conv layers	3	0.9688	0.9682	0.9688	0.9676	random_Duodenum4681	random
4 conv layers	4	0.9515	0.9477	0.9515	0.9469	random_Duodenum4681	random
4 conv layers	5	0.9504	0.9529	0.9504	0.9495	random_Duodenum4681	random
1 conv layers	1	0.8839	0.8729	0.8839	0.8747	random_Kidney9153	random
1 conv layers	2	0.8805	0.8466	0.8805	0.8604	random_Kidney9153	random
1 conv layers	3	0.8712	0.8612	0.8712	0.8586	random_Kidney9153	random
1 conv layers	4	0.8926	0.8667	0.8926	0.8785	random_Kidney9153	random
1 conv layers	5	0.4422	0.1955	0.4422	0.2712	random_Kidney9153	random
2 conv layers	1	0.8981	0.8805	0.8981	0.884	random_Kidney9153	random
2 conv layers	2	0.891	0.8765	0.891	0.881	random_Kidney9153	random
2 conv layers	3	0.8948	0.8941	0.8948	0.8892	random_Kidney9153	random
2 conv layers	4	0.1973	0.0389	0.1973	0.065	random_Kidney9153	random
2 conv layers	5	0.8986	0.8923	0.8986	0.8888	random_Kidney9153	random
3 conv layers	1	0.4326	0.1872	0.4326	0.2613	random_Kidney9153	random
3 conv layers	2	0.4405	0.1941	0.4405	0.2695	random_Kidney9153	random
3 conv layers	3	0.8559	0.8262	0.8559	0.8311	random_Kidney9153	random
3 conv layers	4	0.1419	0.0201	0.1419	0.0353	random_Kidney9153	random
3 conv layers	5	0.8416	0.8181	0.8416	0.8207	random_Kidney9153	random
4 conv layers	1	0.8768	0.8522	0.8768	0.8627	random_Kidney9153	random
4 conv layers	2	0.8521	0.8772	0.8521	0.854	random_Kidney9153	random
4 conv layers	3	0.8603	0.8521	0.8603	0.8473	random_Kidney9153	random
4 conv layers	4	0.4488	0.2014	0.4488	0.278	random_Kidney9153	random
4 conv layers	5	0.8488	0.8584	0.8488	0.842	random_Kidney9153	random
1 conv layers	1	0.8318	0.7257	0.8318	0.7713	random_JeJunum5549	random
1 conv layers	2	0.8382	0.7228	0.8382	0.7742	random_JeJunum5549	random
1 conv layers	3	0.915	0.8743	0.915	0.892	random_JeJunum5549	random
1 conv layers	4	0.7152	0.5179	0.7152	0.5996	random_JeJunum5549	random
1 conv layers	5	0.7122	0.5073	0.7122	0.5925	random_JeJunum5549	random
2 conv layers	1	0.9557	0.9451	0.9557	0.9502	random_JeJunum5549	random
2 conv layers	2	0.9557	0.9456	0.9557	0.9499	random_JeJunum5549	random
2 conv layers	3	0.9584	0.944	0.9584	0.9508	random_JeJunum5549	random
2 conv layers	4	0.9494	0.9435	0.9494	0.9454	random_JeJunum5549	random
2 conv layers	5	0.9566	0.9506	0.9566	0.9518	random_JeJunum5549	random
3 conv layers	1	0.6917	0.4784	0.6917	0.5656	random_JeJunum5549	random
3 conv layers	2	0.8725	0.838	0.8725	0.8495	random_JeJunum5549	random
3 conv layers	3	0.8183	0.6824	0.8183	0.743	random_JeJunum5549	random
3 conv layers	4	0.8219	0.7358	0.8219	0.7687	random_JeJunum5549	random
3 conv layers	5	0.7122	0.5073	0.7122	0.5925	random_JeJunum5549	random
4 conv layers	1	0.0353	0.0012	0.0353	0.0024	random_JeJunum5549	random
4 conv layers	2	0.6908	0.4772	0.6908	0.5644	random_JeJunum5549	random
4 conv layers	3	0.0289	0.0008	0.0289	0.0016	random_JeJunum5549	random
4 conv layers	4	0.6935	0.4809	0.6935	0.568	random_JeJunum5549	random
4 conv layers	5	0.7122	0.5073	0.7122	0.5925	random_JeJunum5549	random
1 conv layers	1	0.9187	0.8973	0.9187	0.906	random_Kidney3849	random
1 conv layers	2	0.8152	0.7462	0.8152	0.7724	random_Kidney3849	random
1 conv layers	3	0.8412	0.7479	0.8412	0.7906	random_Kidney3849	random
1 conv layers	4	0.7887	0.6606	0.7887	0.7147	random_Kidney3849	random
1 conv layers	5	0.7283	0.5778	0.7283	0.64	random_Kidney3849	random
2 conv layers	1	0.9541	0.9435	0.9541	0.9471	random_Kidney3849	random
2 conv layers	2	0.9266	0.9157	0.9266	0.9191	random_Kidney3849	random
2 conv layers	3	0.9147	0.9102	0.9147	0.9067	random_Kidney3849	random
2 conv layers	4	0.9252	0.9157	0.9252	0.9157	random_Kidney3849	random
2 conv layers	5	0.9331	0.9265	0.9331	0.9287	random_Kidney3849	random
3 conv layers	1	0.9122	0.9028	0.9122	0.9057	random_Kidney3849	random
3 conv layers	2	0.6855	0.4981	0.6855	0.5738	random_Kidney3849	random
3 conv layers	3	0.8819	0.8665	0.8819	0.8663	random_Kidney3849	random
3 conv layers	4	0.4042	0.1634	0.4042	0.2327	random_Kidney3849	random
3 conv layers	5	0.4344	0.1887	0.4344	0.2631	random_Kidney3849	random
4 conv layers	1	0.9384	0.9284	0.9384	0.9317	random_Kidney3849	random
4 conv layers	2	0.9318	0.9201	0.9318	0.9243	random_Kidney3849	random
4 conv layers	3	0.9134	0.9084	0.9134	0.906	random_Kidney3849	random
4 conv layers	4	0.9331	0.9247	0.9331	0.9242	random_Kidney3849	random
4 conv layers	5	0.9252	0.9197	0.9252	0.9181	random_Kidney3849	random
1 conv layers	1	0.9366	0.8772	0.9366	0.9059	random_Esophagus2696	random
1 conv layers	2	0.9776	0.9622	0.9776	0.9691	random_Esophagus2696	random
1 conv layers	3	0.9776	0.9585	0.9776	0.9677	random_Esophagus2696	random
1 conv layers	4	0.9086	0.8255	0.9086	0.8651	random_Esophagus2696	random
1 conv layers	5	0.9627	0.9381	0.9627	0.9485	random_Esophagus2696	random
2 conv layers	1	0.9869	0.9835	0.9869	0.9841	random_Esophagus2696	random
2 conv layers	2	0.9776	0.9696	0.9776	0.9708	random_Esophagus2696	random
2 conv layers	3	0.9869	0.9838	0.9869	0.9836	random_Esophagus2696	random
2 conv layers	4	0.972	0.9673	0.972	0.9652	random_Esophagus2696	random
2 conv layers	5	0.9701	0.956	0.9701	0.9604	random_Esophagus2696	random
3 conv layers	1	0.9366	0.8772	0.9366	0.9059	random_Esophagus2696	random
3 conv layers	2	0.931	0.8667	0.931	0.8977	random_Esophagus2696	random
3 conv layers	3	0.9272	0.8598	0.9272	0.8922	random_Esophagus2696	random
3 conv layers	4	0.9627	0.9324	0.9627	0.9471	random_Esophagus2696	random
3 conv layers	5	0.9216	0.8494	0.9216	0.8841	random_Esophagus2696	random
4 conv layers	1	0.9907	0.9872	0.9907	0.9885	random_Esophagus2696	random
4 conv layers	2	0.9795	0.9715	0.9795	0.9732	random_Esophagus2696	random
4 conv layers	3	0.9907	0.9875	0.9907	0.9879	random_Esophagus2696	random
4 conv layers	4	0.9739	0.969	0.9739	0.9656	random_Esophagus2696	random
4 conv layers	5	0.9664	0.9426	0.9664	0.9543	random_Esophagus2696	random
1 conv layers	1	0.9787	0.9778	0.9787	0.9781	random_Chorionic_villus9898	random
1 conv layers	2	0.9832	0.9824	0.9832	0.9826	random_Chorionic_villus9898	random
1 conv layers	3	0.9141	0.8462	0.9141	0.8786	random_Chorionic_villus9898	random
1 conv layers	4	0.9741	0.9741	0.9741	0.9737	random_Chorionic_villus9898	random
1 conv layers	5	0.9243	0.8703	0.9243	0.8959	random_Chorionic_villus9898	random
2 conv layers	1	0.9756	0.9746	0.9756	0.975	random_Chorionic_villus9898	random
2 conv layers	2	0.9787	0.9787	0.9787	0.9784	random_Chorionic_villus9898	random
2 conv layers	3	0.9731	0.9722	0.9731	0.9724	random_Chorionic_villus9898	random
2 conv layers	4	0.9756	0.9753	0.9756	0.9753	random_Chorionic_villus9898	random
2 conv layers	5	0.9786	0.9792	0.9786	0.9786	random_Chorionic_villus9898	random
3 conv layers	1	0.9273	0.876	0.9273	0.9009	random_Chorionic_villus9898	random
3 conv layers	2	0.9141	0.8654	0.9141	0.8874	random_Chorionic_villus9898	random
3 conv layers	3	0.9314	0.9371	0.9314	0.9307	random_Chorionic_villus9898	random
3 conv layers	4	0.9507	0.9535	0.9507	0.9503	random_Chorionic_villus9898	random
3 conv layers	5	0.9227	0.8694	0.9227	0.8946	random_Chorionic_villus9898	random
4 conv layers	1	0.9731	0.9716	0.9731	0.9723	random_Chorionic_villus9898	random
4 conv layers	2	0.9776	0.9766	0.9776	0.9771	random_Chorionic_villus9898	random
4 conv layers	3	0.9441	0.9478	0.9441	0.9422	random_Chorionic_villus9898	random
4 conv layers	4	0.9085	0.8419	0.9085	0.8736	random_Chorionic_villus9898	random
4 conv layers	5	0.972	0.9711	0.972	0.9712	random_Chorionic_villus9898	random
1 conv layers	1	0.9602	0.9576	0.9602	0.9573	random_Ascending_colon2026	random
1 conv layers	2	0.9353	0.9016	0.9353	0.9176	random_Ascending_colon2026	random
1 conv layers	3	0.9652	0.9592	0.9652	0.9607	random_Ascending_colon2026	random
1 conv layers	4	0.9476	0.9401	0.9476	0.9438	random_Ascending_colon2026	random
1 conv layers	5	0.9302	0.9265	0.9302	0.9259	random_Ascending_colon2026	random
2 conv layers	1	0.9478	0.9505	0.9478	0.9432	random_Ascending_colon2026	random
2 conv layers	2	0.9378	0.9212	0.9378	0.928	random_Ascending_colon2026	random
2 conv layers	3	0.9552	0.9491	0.9552	0.9507	random_Ascending_colon2026	random
2 conv layers	4	0.9426	0.9322	0.9426	0.9363	random_Ascending_colon2026	random
2 conv layers	5	0.9252	0.9188	0.9252	0.9191	random_Ascending_colon2026	random
3 conv layers	1	0.9726	0.9737	0.9726	0.9719	random_Ascending_colon2026	random
3 conv layers	2	0.8284	0.7127	0.8284	0.7633	random_Ascending_colon2026	random
3 conv layers	3	0.9627	0.9569	0.9627	0.9593	random_Ascending_colon2026	random
3 conv layers	4	0.9476	0.941	0.9476	0.9403	random_Ascending_colon2026	random
3 conv layers	5	0.9426	0.9369	0.9426	0.9382	random_Ascending_colon2026	random
4 conv layers	1	0.9502	0.9489	0.9502	0.9461	random_Ascending_colon2026	random
4 conv layers	2	0.9353	0.9189	0.9353	0.9264	random_Ascending_colon2026	random
4 conv layers	3	0.9428	0.9364	0.9428	0.937	random_Ascending_colon2026	random
4 conv layers	4	0.9476	0.9418	0.9476	0.9431	random_Ascending_colon2026	random
4 conv layers	5	0.9227	0.9122	0.9227	0.9156	random_Ascending_colon2026	random
1 conv layers	1	0.9157	0.9078	0.9157	0.9094	random_Bone_marrow2261	random
1 conv layers	2	0.8825	0.8687	0.8825	0.8707	random_Bone_marrow2261	random
1 conv layers	3	0.8578	0.8526	0.8578	0.8441	random_Bone_marrow2261	random
1 conv layers	4	0.6867	0.4753	0.6867	0.5614	random_Bone_marrow2261	random
1 conv layers	5	0.8867	0.8724	0.8867	0.8777	random_Bone_marrow2261	random
2 conv layers	1	0.9113	0.8992	0.9113	0.8988	random_Bone_marrow2261	random
2 conv layers	2	0.8891	0.8657	0.8891	0.8705	random_Bone_marrow2261	random
2 conv layers	3	0.88	0.8656	0.88	0.8655	random_Bone_marrow2261	random
2 conv layers	4	0.8756	0.8516	0.8756	0.8599	random_Bone_marrow2261	random
2 conv layers	5	0.8978	0.8821	0.8978	0.8885	random_Bone_marrow2261	random
3 conv layers	1	0.9246	0.9154	0.9246	0.9143	random_Bone_marrow2261	random
3 conv layers	2	0.6851	0.4694	0.6851	0.5571	random_Bone_marrow2261	random
3 conv layers	3	0.8778	0.8641	0.8778	0.8632	random_Bone_marrow2261	random
3 conv layers	4	0.8867	0.8715	0.8867	0.8728	random_Bone_marrow2261	random
3 conv layers	5	0.9133	0.9006	0.9133	0.9052	random_Bone_marrow2261	random
4 conv layers	1	0.9157	0.9041	0.9157	0.9016	random_Bone_marrow2261	random
4 conv layers	2	0.8603	0.8172	0.8603	0.8372	random_Bone_marrow2261	random
4 conv layers	3	0.8778	0.8623	0.8778	0.863	random_Bone_marrow2261	random
4 conv layers	4	0.8511	0.826	0.8511	0.8336	random_Bone_marrow2261	random
4 conv layers	5	0.9089	0.8958	0.9089	0.9001	random_Bone_marrow2261	random
1 conv layers	1	0.9882	0.9854	0.9882	0.9865	random_Cervix8096	random
1 conv layers	2	0.8584	0.7368	0.8584	0.793	random_Cervix8096	random
1 conv layers	3	0.9041	0.8243	0.9041	0.8613	random_Cervix8096	random
1 conv layers	4	0.9028	0.8288	0.9028	0.8622	random_Cervix8096	random
1 conv layers	5	0.9245	0.8599	0.9245	0.8909	random_Cervix8096	random
2 conv layers	1	0.9882	0.9853	0.9882	0.9865	random_Cervix8096	random
2 conv layers	2	0.9839	0.9792	0.9839	0.9805	random_Cervix8096	random
2 conv layers	3	0.979	0.973	0.979	0.9757	random_Cervix8096	random
2 conv layers	4	0.987	0.9852	0.987	0.9855	random_Cervix8096	random
2 conv layers	5	0.9814	0.9762	0.9814	0.9782	random_Cervix8096	random
3 conv layers	1	0.0427	0.0018	0.0427	0.0035	random_Cervix8096	random
3 conv layers	2	0.9882	0.9854	0.9882	0.986	random_Cervix8096	random
3 conv layers	3	0.8775	0.77	0.8775	0.8202	random_Cervix8096	random
3 conv layers	4	0.8824	0.7787	0.8824	0.8273	random_Cervix8096	random
3 conv layers	5	0.9697	0.959	0.9697	0.9633	random_Cervix8096	random
4 conv layers	1	0.8658	0.7496	0.8658	0.8035	random_Cervix8096	random
4 conv layers	2	0.0433	0.0019	0.0433	0.0036	random_Cervix8096	random
4 conv layers	3	0.979	0.9727	0.979	0.9753	random_Cervix8096	random
4 conv layers	4	0.9864	0.9846	0.9864	0.9849	random_Cervix8096	random
4 conv layers	5	0.8632	0.7452	0.8632	0.7999	random_Cervix8096	random
1 conv layers	1	0.9491	0.9292	0.9491	0.9375	random_Cord_blood5607	random
1 conv layers	2	0.8695	0.7561	0.8695	0.8088	random_Cord_blood5607	random
1 conv layers	3	0.9142	0.8871	0.9142	0.8988	random_Cord_blood5607	random
1 conv layers	4	0.9053	0.8195	0.9053	0.8603	random_Cord_blood5607	random
1 conv layers	5	0.8953	0.8016	0.8953	0.8459	random_Cord_blood5607	random
2 conv layers	1	0.9473	0.9274	0.9473	0.9369	random_Cord_blood5607	random
2 conv layers	2	0.9106	0.8811	0.9106	0.8903	random_Cord_blood5607	random
2 conv layers	3	0.9374	0.9294	0.9374	0.9288	random_Cord_blood5607	random
2 conv layers	4	0.9419	0.9163	0.9419	0.9276	random_Cord_blood5607	random
2 conv layers	5	0.9195	0.8955	0.9195	0.9065	random_Cord_blood5607	random
3 conv layers	1	0.9088	0.826	0.9088	0.8654	random_Cord_blood5607	random
3 conv layers	2	0.8695	0.7561	0.8695	0.8088	random_Cord_blood5607	random
3 conv layers	3	0.9044	0.8179	0.9044	0.859	random_Cord_blood5607	random
3 conv layers	4	0.9196	0.8931	0.9196	0.8891	random_Cord_blood5607	random
3 conv layers	5	0.9025	0.8826	0.9025	0.8852	random_Cord_blood5607	random
4 conv layers	1	0.9267	0.9155	0.9267	0.9069	random_Cord_blood5607	random
4 conv layers	2	0.874	0.8865	0.874	0.8721	random_Cord_blood5607	random
4 conv layers	3	0.9044	0.8179	0.9044	0.859	random_Cord_blood5607	random
4 conv layers	4	0.9053	0.8195	0.9053	0.8603	random_Cord_blood5607	random
4 conv layers	5	0.9231	0.8968	0.9231	0.9081	random_Cord_blood5607	random
1 conv layers	1	0.9034	0.9015	0.9034	0.899	random_Epityphlon4486	random
1 conv layers	2	0.9044	0.899	0.9044	0.9005	random_Epityphlon4486	random
1 conv layers	3	0.8976	0.8987	0.8976	0.8962	random_Epityphlon4486	random
1 conv layers	4	0.8943	0.8953	0.8943	0.8927	random_Epityphlon4486	random
1 conv layers	5	0.91	0.9112	0.91	0.908	random_Epityphlon4486	random
2 conv layers	1	0.8888	0.8842	0.8888	0.8848	random_Epityphlon4486	random
2 conv layers	2	0.901	0.9006	0.901	0.8995	random_Epityphlon4486	random
2 conv layers	3	0.8785	0.8834	0.8785	0.8774	random_Epityphlon4486	random
2 conv layers	4	0.883	0.8828	0.883	0.8811	random_Epityphlon4486	random
2 conv layers	5	0.8819	0.8823	0.8819	0.88	random_Epityphlon4486	random
3 conv layers	1	0.8775	0.8745	0.8775	0.8725	random_Epityphlon4486	random
3 conv layers	2	0.8616	0.854	0.8616	0.8568	random_Epityphlon4486	random
3 conv layers	3	0.8504	0.8557	0.8504	0.8459	random_Epityphlon4486	random
3 conv layers	4	0.8583	0.8663	0.8583	0.8569	random_Epityphlon4486	random
3 conv layers	5	0.8526	0.8675	0.8526	0.8522	random_Epityphlon4486	random
4 conv layers	1	0.8573	0.8587	0.8573	0.8457	random_Epityphlon4486	random
4 conv layers	2	0.8774	0.8788	0.8774	0.877	random_Epityphlon4486	random
4 conv layers	3	0.8695	0.8705	0.8695	0.8657	random_Epityphlon4486	random
4 conv layers	4	0.883	0.885	0.883	0.88	random_Epityphlon4486	random
4 conv layers	5	0.892	0.8898	0.892	0.8882	random_Epityphlon4486	random
1 conv layers	1	0.8815	0.8182	0.8815	0.8482	random_Lung8426	random
1 conv layers	2	0.8613	0.7853	0.8613	0.8199	random_Lung8426	random
1 conv layers	3	0.8726	0.8001	0.8726	0.833	random_Lung8426	random
1 conv layers	4	0.8594	0.7768	0.8594	0.8151	random_Lung8426	random
1 conv layers	5	0.8148	0.7163	0.8148	0.7576	random_Lung8426	random
2 conv layers	1	0.8815	0.8642	0.8815	0.8662	random_Lung8426	random
2 conv layers	2	0.9107	0.9031	0.9107	0.9016	random_Lung8426	random
2 conv layers	3	0.9077	0.8963	0.9077	0.8953	random_Lung8426	random
2 conv layers	4	0.9119	0.9017	0.9119	0.8992	random_Lung8426	random
2 conv layers	5	0.9124	0.8986	0.9124	0.9025	random_Lung8426	random
3 conv layers	1	0.8482	0.8234	0.8482	0.8233	random_Lung8426	random
3 conv layers	2	0.4143	0.1716	0.4143	0.2427	random_Lung8426	random
3 conv layers	3	0.8958	0.8754	0.8958	0.8845	random_Lung8426	random
3 conv layers	4	0.3383	0.1144	0.3383	0.171	random_Lung8426	random
3 conv layers	5	0.3478	0.121	0.3478	0.1795	random_Lung8426	random
4 conv layers	1	0.8565	0.8466	0.8565	0.8388	random_Lung8426	random
4 conv layers	2	0.8292	0.8372	0.8292	0.8146	random_Lung8426	random
4 conv layers	3	0.0702	0.0049	0.0702	0.0092	random_Lung8426	random
4 conv layers	4	0.8743	0.8604	0.8743	0.8601	random_Lung8426	random
4 conv layers	5	0.0715	0.0051	0.0715	0.0095	random_Lung8426	random
